# Supplementary material for: A monoclinic modification of 2-[(1,3-benzothia­zol-2-yl)imino­meth­yl]phenol
Source: Acta Crystallogr Sect E Struct Rep Online. 2010 Jun 26;66(Pt 7):o1826. doi: 10.1107/S1600536810023755 (PMC3006974; doi:10.1107/S1600536810023755)
Supplement: Supplementary file 2 [file e-66-o1826-Isup2.hkl]

# 
# h,k,l, Fc-squared, Fo-squared, sigma(Fo-squared) and status flag 
# 
data_I
_shelx_title '  Pn' 
_shelx_refln_list_code          4 
_shelx_F_calc_maximum      106.48 
_exptl_crystal_F_000       264.00 
_reflns_d_resolution_high  0.7699 
 
loop_ 
 _symmetry_equiv_pos_as_xyz 
 'x, y, z' 
 'x+1/2, -y, z+1/2' 
 
_cell_length_a     8.6391 
_cell_length_b     6.2313 
_cell_length_c    11.4459 
_cell_angle_alpha  90.000 
_cell_angle_beta  108.893 
_cell_angle_gamma  90.000 
 
_shelx_F_squared_multiplier     1.000 
 
loop_ 
 _refln_index_h 
 _refln_index_k 
 _refln_index_l 
 _refln_F_squared_calc 
 _refln_F_squared_meas 
 _refln_F_squared_sigma 
 _refln_observed_status 
   0   0 -14       94.47      132.71      7.73 o 
   2   0 -14      121.18      138.21      7.72 o 
   4   0 -14      187.75      195.40      9.85 o 
   6   0 -14       31.78       32.43      3.31 o 
   1   1 -14       37.81       34.97      2.63 o 
   2   1 -14       68.00       81.68      3.83 o 
   3   1 -14        5.42        7.14      1.96 o 
   4   1 -14       61.50       60.12      3.10 o 
   5   1 -14       71.57       75.27      3.53 o 
   6   1 -14       52.47       56.55      3.00 o 
   1   2 -14       33.26       41.90      2.79 o 
   2   2 -14       93.41      103.79      4.44 o 
   3   2 -14       17.61       19.25      1.98 o 
   4   2 -14       36.09       37.95      2.51 o 
   5   2 -14       42.29       47.25      2.74 o 
  -1   0 -13      150.92      172.15      9.20 o 
   1   0 -13       80.62       94.49      5.79 o 
   3   0 -13      101.59       97.16      5.74 o 
   5   0 -13      674.39      627.24     27.33 o 
   7   0 -13       96.85       94.83      5.52 o 
  -1   1 -13       51.90       66.03      3.52 o 
   0   1 -13       35.56       41.01      2.71 o 
   1   1 -13       15.52       20.06      1.94 o 
   2   1 -13       14.60       14.49      1.84 o 
   3   1 -13      148.13      155.17      5.69 o 
   4   1 -13       15.08       15.28      1.66 o 
   5   1 -13       26.47       30.73      2.72 o 
   6   1 -13       38.96       41.16      2.45 o 
   7   1 -13       37.46       36.76      2.31 o 
   8   1 -13        1.01        2.11      1.19 o 
  -1   2 -13       12.23       15.27      2.95 o 
   0   2 -13       97.79      105.86      4.50 o 
   1   2 -13      113.23      133.44      5.20 o 
   2   2 -13       41.35       42.54      2.58 o 
   3   2 -13       46.33       50.49      3.66 o 
   4   2 -13       14.17       13.41      1.59 o 
   5   2 -13       75.33       73.80      3.52 o 
   6   2 -13       21.76       22.36      1.85 o 
   7   2 -13        1.56        1.11      1.18 o 
   0   3 -13       19.36       18.38      2.94 o 
   1   3 -13       14.99       16.28      2.67 o 
   2   3 -13       32.30       42.62      3.83 o 
   3   3 -13       30.36       30.26      3.30 o 
   4   3 -13       32.43       37.08      3.62 o 
   5   3 -13       19.84       18.45      1.76 o 
   6   3 -13       17.48       16.27      1.67 o 
  -2   0 -12      155.16      161.60      8.68 o 
   0   0 -12      145.57      169.61      8.69 o 
   2   0 -12      302.44      334.63     15.30 o 
   4   0 -12      152.73      161.31      8.11 o 
   6   0 -12      106.37       92.26      5.33 o 
   8   0 -12       18.17       18.12      2.46 o 
  -3   1 -12       70.32       94.04      4.36 o 
  -2   1 -12      105.16      125.66      5.12 o 
  -1   1 -12       22.13       26.29      2.20 o 
   0   1 -12       95.49      106.34      4.37 o 
   1   1 -12       12.40       15.27      1.76 o 
   2   1 -12       10.47       15.89      1.65 o 
   3   1 -12      220.42      222.87      7.52 o 
   4   1 -12        4.06        4.34      1.17 o 
   5   1 -12       34.94       36.84      2.23 o 
   6   1 -12       77.30       72.65      3.16 o 
   7   1 -12       75.94       76.12      3.30 o 
   8   1 -12       25.20       24.40      2.88 o 
   9   1 -12        7.04        2.89      1.78 o 
  -2   2 -12       64.68       68.75      5.20 o 
  -1   2 -12       80.77       86.92      3.91 o 
   0   2 -12       18.43       26.28      2.11 o 
   1   2 -12       17.41       20.65      1.86 o 
   2   2 -12       38.73       42.87      2.45 o 
   3   2 -12       66.44       64.40      4.00 o 
   4   2 -12       10.12        9.45      1.35 o 
   5   2 -12       57.38       59.54      2.82 o 
   6   2 -12       80.55       79.04      3.37 o 
   7   2 -12       78.43       80.41      3.47 o 
   8   2 -12       73.39       74.96      4.78 o 
  -1   3 -12       90.14      110.01      6.61 o 
   0   3 -12       19.48       16.68      2.71 o 
   1   3 -12       68.86       72.94      4.92 o 
   2   3 -12       13.25       13.25      2.30 o 
   3   3 -12       72.03       75.49      5.73 o 
   4   3 -12       80.70       78.41      3.36 o 
   5   3 -12       69.59       76.75      3.31 o 
   6   3 -12       10.41        8.53      2.10 o 
   7   3 -12       44.54       54.04      3.99 o 
   0   4 -12       53.05       55.96      4.53 o 
   1   4 -12        7.25       10.18      2.32 o 
   2   4 -12        9.92       14.36      2.46 o 
   3   4 -12       38.45       44.92      3.79 o 
   4   4 -12        5.45        5.10      1.96 o 
   5   4 -12       47.70       41.62      3.59 o 
   6   4 -12        1.68        2.14      1.61 o 
  -3   0 -11       96.94      110.29      6.61 o 
  -1   0 -11       41.23       43.98      3.76 o 
   1   0 -11      451.26      500.15     22.01 o 
   3   0 -11       26.33       29.83      2.78 o 
   5   0 -11      158.42      146.20      7.29 o 
   7   0 -11      105.15      105.77      5.73 o 
  -4   1 -11       45.79       56.53      3.34 o 
  -3   1 -11       81.25       80.58      3.88 o 
  -2   1 -11       50.74       57.83      3.09 o 
  -1   1 -11       37.74       43.26      2.62 o 
   0   1 -11       14.79       16.07      1.69 o 
   1   1 -11      185.18      198.83      6.79 o 
   2   1 -11       85.93       88.11      3.61 o 
   3   1 -11      333.07      340.63     10.81 o 
   4   1 -11      186.54      177.77      6.08 o 
   5   1 -11      116.07      104.75      7.82 o 
   6   1 -11       82.03       81.55      3.33 o 
   7   1 -11       34.35       31.63      2.25 o 
   8   1 -11       18.27       16.04      1.59 o 
  -3   2 -11      126.01      149.48      8.29 o 
  -2   2 -11       71.37       85.81      3.83 o 
  -1   2 -11        9.92       12.95      1.63 o 
   0   2 -11       16.23       15.97      2.52 o 
   1   2 -11       88.96       90.37      4.94 o 
   2   2 -11       24.45       24.91      2.42 o 
   3   2 -11       83.27       88.54      3.55 o 
   4   2 -11       57.35       64.87      2.89 o 
   5   2 -11       51.83       50.69      2.49 o 
   6   2 -11       16.10       16.41      1.54 o 
   7   2 -11      110.72      106.79      4.11 o 
   8   2 -11       35.11       40.81      3.45 o 
   9   2 -11       18.43       16.07      2.35 o 
  -3   3 -11        3.74       -1.43      1.94 o 
  -2   3 -11       78.67       88.76      5.70 o 
  -1   3 -11       34.39       42.72      3.81 o 
   0   3 -11      257.37      282.72     13.38 o 
   1   3 -11       70.13       75.67      4.88 o 
   2   3 -11        9.33        8.42      1.24 o 
   3   3 -11       32.44       37.12      2.18 o 
   4   3 -11      252.75      253.45     14.54 o 
   5   3 -11       75.86       69.86      3.06 o 
   6   3 -11       29.11       33.01      2.06 o 
   7   3 -11        8.50        8.26      1.94 o 
   8   3 -11       27.07       27.59      2.97 o 
  -2   4 -11       33.42       35.90      3.77 o 
  -1   4 -11       47.83       49.83      4.18 o 
   0   4 -11      146.03      168.12      8.86 o 
   1   4 -11       24.32       24.33      2.95 o 
   2   4 -11       90.31      105.84      6.11 o 
   3   4 -11        2.11        2.22      1.76 o 
   4   4 -11       46.78       46.05      3.62 o 
   5   4 -11        1.44        0.82      1.57 o 
   6   4 -11       27.87       34.68      3.22 o 
   7   4 -11        3.97        1.72      1.70 o 
   0   5 -11       77.41      105.26      6.41 o 
   1   5 -11       17.60       17.80      2.00 o 
   2   5 -11      108.81      132.05      8.33 o 
   3   5 -11       10.40        7.16      2.37 o 
   4   5 -11       46.97       47.97      3.45 o 
   5   5 -11        6.15        4.70      1.84 o 
  -4   0 -10      119.58      131.47      7.43 o 
  -2   0 -10       98.11      108.34      6.15 o 
   0   0 -10      129.19      140.78      7.23 o 
   2   0 -10      263.75      295.47     13.36 o 
   4   0 -10      290.77      281.25     12.71 o 
   6   0 -10       25.36       20.50      2.19 o 
   8   0 -10       52.45       52.08      3.65 o 
  -5   1 -10        3.21       10.45      1.81 o 
  -4   1 -10      138.57      141.66      5.56 o 
  -3   1 -10       38.25       43.61      2.74 o 
  -2   1 -10      121.78      138.78      5.21 o 
  -1   1 -10       52.51       53.87      2.74 o 
   0   1 -10      201.17      222.38      7.40 o 
   1   1 -10       13.02       15.06      1.46 o 
   2   1 -10      117.88      124.25      7.76 o 
   3   1 -10      154.03      151.86      5.25 o 
   4   1 -10      286.75      282.13      8.99 o 
   5   1 -10       20.75       20.93      1.55 o 
   6   1 -10       73.36       73.52      3.47 o 
   7   1 -10        2.80        1.09      0.97 o 
   8   1 -10      189.47      178.80      8.80 o 
  -4   2 -10       30.96       35.44      3.79 o 
  -3   2 -10       49.11       61.73      3.21 o 
  -2   2 -10       53.19       60.48      3.01 o 
  -1   2 -10       31.88       37.75      2.31 o 
   0   2 -10       54.64       62.15      6.21 o 
   1   2 -10      107.23      110.22      4.12 o 
   2   2 -10       64.39       69.13      4.31 o 
   3   2 -10      154.22      154.12      8.61 o 
   4   2 -10      123.50      123.80      4.46 o 
   5   2 -10       64.92       66.12      4.05 o 
   6   2 -10       31.73       31.14      3.47 o 
   7   2 -10       25.94       24.32      2.53 o 
   8   2 -10       68.83       62.86      4.23 o 
  -4   3 -10       26.34       27.56      3.44 o 
  -3   3 -10       25.33       31.40      3.52 o 
  -2   3 -10       51.25       55.80      4.21 o 
  -1   3 -10       92.95      100.76      5.93 o 
   0   3 -10       15.08       12.62      2.20 o 
   1   3 -10       78.64       82.43      3.34 o 
   2   3 -10        9.29        8.65      1.53 o 
   3   3 -10       98.01       97.00      4.84 o 
   4   3 -10       30.70       26.49      3.29 o 
   5   3 -10       69.70       67.73      2.93 o 
   6   3 -10       37.24       33.13      2.97 o 
   7   3 -10       85.39       87.21      5.08 o 
   8   3 -10       22.61       21.28      2.58 o 
  -3   4 -10       74.49       74.73      5.27 o 
  -2   4 -10       13.13       16.23      2.68 o 
  -1   4 -10      246.79      265.03     12.68 o 
   0   4 -10      106.52      120.80      6.70 o 
   1   4 -10      230.00      236.03      7.99 o 
   2   4 -10        0.36       -0.70      0.92 o 
   3   4 -10       15.99       15.88      2.75 o 
   4   4 -10        0.16        0.01      1.41 o 
   5   4 -10       85.20       92.75      5.31 o 
   6   4 -10      109.77      100.20      5.66 o 
   7   4 -10      101.04       90.85      5.32 o 
   8   4 -10        5.10        3.68      1.87 o 
  -1   5 -10       46.52       51.79      2.93 o 
   0   5 -10       15.26       17.93      2.90 o 
   1   5 -10       63.07       54.49      2.87 o 
   2   5 -10      116.22      125.25      4.87 o 
   3   5 -10       30.41       31.26      2.25 o 
   4   5 -10       13.32       13.12      1.55 o 
   5   5 -10       27.01       33.58      2.26 o 
   6   5 -10       10.44       10.85      2.22 o 
  -5   0  -9       52.64       56.41      4.56 o 
  -3   0  -9       27.81       36.20      3.51 o 
  -1   0  -9      264.34      272.27     12.47 o 
   1   0  -9      208.44      229.09     10.54 o 
   3   0  -9      330.40      319.57     14.15 o 
   5   0  -9      244.09      268.21     12.10 o 
   7   0  -9      124.72      119.62      6.18 o 
  -6   1  -9       66.30       89.82      4.24 o 
  -5   1  -9      235.03      271.38      9.24 o 
  -4   1  -9       24.92       30.78      2.30 o 
  -3   1  -9      187.49      180.81      8.09 o 
  -2   1  -9       11.35       10.86      1.49 o 
  -1   1  -9      221.12      243.55      7.99 o 
   0   1  -9       43.17       48.88      2.44 o 
   1   1  -9       77.57       81.09      3.23 o 
   2   1  -9        2.27        2.64      0.94 o 
   3   1  -9      122.31      131.39      5.51 o 
   4   1  -9        6.64        7.29      1.04 o 
   5   1  -9      130.21      117.56      4.20 o 
   6   1  -9       86.99       88.30      3.43 o 
   7   1  -9       77.87       79.98      5.04 o 
   8   1  -9       30.91       32.83      2.93 o 
  -5   2  -9       38.83       43.08      4.21 o 
  -4   2  -9      101.33      119.28      4.76 o 
  -3   2  -9       13.70       16.16      1.71 o 
  -2   2  -9      170.90      177.00      6.16 o 
  -1   2  -9      304.33      329.59     11.55 o 
   0   2  -9       39.12       39.75      2.16 o 
   1   2  -9      260.16      278.89     10.77 o 
   2   2  -9      884.01      906.00     35.39 o 
   3   2  -9       62.69       60.66      2.63 o 
   4   2  -9      317.41      336.70     10.52 o 
   5   2  -9       12.15       12.19      1.19 o 
   6   2  -9       98.02       92.69      3.93 o 
   7   2  -9      182.34      162.15      7.95 o 
   8   2  -9       15.75       18.24      2.34 o 
  -5   3  -9       15.77       17.54      2.96 o 
  -4   3  -9       87.37       96.24      6.04 o 
  -3   3  -9       22.19       25.46      3.09 o 
  -2   3  -9       52.01       52.79      4.08 o 
  -1   3  -9      172.17      177.34      8.82 o 
   0   3  -9       64.25       65.93      3.97 o 
   1   3  -9       33.65       37.82      2.05 o 
   2   3  -9      149.86      145.09      4.97 o 
   3   3  -9       87.41       86.74      4.41 o 
   4   3  -9       48.01       42.14      2.21 o 
   5   3  -9       59.12       53.60      2.45 o 
   6   3  -9      246.16      217.57     10.22 o 
   7   3  -9       85.33       74.49      4.55 o 
   8   3  -9       17.02       13.42      2.25 o 
  -4   4  -9       73.77       77.42      5.33 o 
  -3   4  -9       32.88       40.73      3.82 o 
  -2   4  -9      204.32      223.37      7.67 o 
  -1   4  -9        8.97        8.81      1.38 o 
   0   4  -9      277.11      289.76     15.97 o 
   1   4  -9       47.11       47.78      5.06 o 
   2   4  -9      132.05      123.35      4.60 o 
   3   4  -9        0.65        1.01      1.58 o 
   4   4  -9       22.36       24.94      1.85 o 
   5   4  -9       10.07        8.26      1.24 o 
   6   4  -9      232.07      242.04     11.33 o 
   7   4  -9      195.47      169.05      8.41 o 
   8   4  -9      190.51      202.85      9.96 o 
  -3   5  -9        4.35        3.26      2.08 o 
  -2   5  -9        2.13        1.81      1.25 o 
  -1   5  -9       12.08       16.28      4.11 o 
   0   5  -9      200.49      209.32      8.81 o 
   1   5  -9       59.53       72.38      3.25 o 
   2   5  -9        5.21        7.33      1.62 o 
   3   5  -9       33.80       31.55      2.06 o 
   4   5  -9       31.03       31.25      2.12 o 
   5   5  -9       10.09       11.05      1.40 o 
   6   5  -9       23.01       27.21      3.03 o 
   7   5  -9        1.58        1.45      1.58 o 
   0   6  -9       19.84       25.21      2.62 o 
   1   6  -9        1.08       -0.89      1.39 o 
   2   6  -9       23.41       27.85      3.19 o 
   3   6  -9       35.71       42.67      3.60 o 
   4   6  -9       63.13       70.53      4.87 o 
   5   6  -9       76.94       81.07      5.34 o 
  -6   0  -8       63.76       61.91      4.83 o 
  -4   0  -8      169.71      167.47      8.57 o 
  -2   0  -8       97.43      101.24      5.61 o 
   0   0  -8      205.29      220.51     10.08 o 
   2   0  -8      364.24      373.42     16.25 o 
   4   0  -8      121.64      121.20      5.94 o 
   6   0  -8      393.19      358.86     15.79 o 
  -6   1  -8       90.64       90.97      4.21 o 
  -5   1  -8       24.26       32.58      2.37 o 
  -4   1  -8        2.21        3.20      1.33 o 
  -3   1  -8       52.70       45.15      3.48 o 
  -2   1  -8       54.18       53.01      2.70 o 
  -1   1  -8       90.91       98.90      6.19 o 
   0   1  -8      491.33      534.69     16.25 o 
   1   1  -8       65.49       76.38      4.32 o 
   2   1  -8      415.05      423.52     12.95 o 
   3   1  -8       23.12       31.85      1.76 o 
   4   1  -8      133.93      127.62      5.56 o 
   5   1  -8       33.93       36.84      1.90 o 
   6   1  -8       52.69       51.90      2.38 o 
   7   1  -8       25.00       19.92      2.22 o 
  -6   2  -8       44.34       41.85      4.13 o 
  -5   2  -8      135.16      140.91      7.73 o 
  -4   2  -8       47.11       48.67      2.76 o 
  -3   2  -8      144.60      148.92      5.36 o 
  -2   2  -8       42.99       53.93      2.66 o 
  -1   2  -8       63.06       73.43      6.66 o 
   0   2  -8       35.48       38.13      2.07 o 
   1   2  -8      308.01      311.65      9.72 o 
   2   2  -8      327.25      321.71     10.00 o 
   3   2  -8      311.16      316.14      9.83 o 
   4   2  -8       25.24       22.45      1.50 o 
   5   2  -8       53.78       49.29      4.06 o 
   6   2  -8      149.13      137.68      6.82 o 
   7   2  -8       14.19       11.66      1.90 o 
  -6   3  -8       54.09       61.86      4.87 o 
  -5   3  -8       85.50       96.14      6.00 o 
  -4   3  -8       15.85       19.74      2.79 o 
  -3   3  -8      162.23      159.14      8.26 o 
  -2   3  -8      413.98      440.06     19.59 o 
  -1   3  -8      101.16      106.24      5.25 o 
   0   3  -8      157.16      157.62      4.36 o 
   1   3  -8        6.79        8.48      0.86 o 
   2   3  -8       35.37       36.32      1.57 o 
   3   3  -8      214.84      206.27      5.48 o 
   4   3  -8       61.07       62.81      2.16 o 
   5   3  -8        9.38        9.99      1.61 o 
   6   3  -8      184.18      169.70      8.20 o 
   7   3  -8        6.90        6.83      1.73 o 
  -5   4  -8        6.77        9.78      2.56 o 
  -4   4  -8        7.36        6.74      2.17 o 
  -3   4  -8      106.53      119.01      4.60 o 
  -2   4  -8      100.57      110.53      8.02 o 
  -1   4  -8      204.99      194.28      6.66 o 
   0   4  -8      158.08      162.80      7.72 o 
   1   4  -8      110.32      101.39      3.90 o 
   2   4  -8        7.90        6.36      1.09 o 
   3   4  -8       61.38       56.45      2.60 o 
   4   4  -8       33.28       29.45      1.85 o 
   5   4  -8       96.28       90.62      3.60 o 
   6   4  -8       17.86       16.23      1.61 o 
   7   4  -8      449.33      448.17     19.84 o 
  -4   5  -8       45.00       55.98      4.47 o 
  -3   5  -8       19.16       21.99      2.18 o 
  -2   5  -8       48.38       55.64      3.57 o 
  -1   5  -8       97.37      104.58      4.16 o 
   0   5  -8        2.64        2.70      1.06 o 
   1   5  -8       36.99       35.03      2.16 o 
   2   5  -8       30.47       30.67      2.89 o 
   3   5  -8      177.83      164.80      5.79 o 
   4   5  -8       68.53       66.13      2.98 o 
   5   5  -8       53.09       55.43      3.93 o 
   6   5  -8       25.60       24.44      2.81 o 
   7   5  -8       47.50       54.23      4.01 o 
  -2   6  -8       17.25       24.79      2.13 o 
  -1   6  -8       20.33       19.54      2.67 o 
   0   6  -8       46.51       54.25      4.87 o 
   1   6  -8       21.06       20.05      2.72 o 
   2   6  -8       23.60       27.44      3.08 o 
   3   6  -8       45.95       51.26      3.92 o 
   4   6  -8       46.49       57.81      4.18 o 
   5   6  -8        5.62        5.87      1.77 o 
   6   6  -8       47.35       55.37      4.20 o 
  -7   0  -7      384.34      398.14     18.29 o 
  -5   0  -7      433.51      413.72     18.56 o 
  -3   0  -7       56.11       73.41      4.64 o 
  -1   0  -7      122.85      118.95      5.96 o 
   1   0  -7       38.44       32.18      2.30 o 
   3   0  -7      685.74      669.49     28.32 o 
   5   0  -7      411.64      343.81     15.00 o 
  -7   1  -7       55.26       59.65      3.35 o 
  -6   1  -7       35.49       37.31      2.59 o 
  -5   1  -7       26.29       25.47      2.36 o 
  -4   1  -7      136.67      136.59      5.07 o 
  -3   1  -7      346.24      377.48     11.87 o 
  -2   1  -7       42.88       43.14      2.32 o 
  -1   1  -7      103.09      106.14      4.19 o 
   0   1  -7       77.22       98.87      3.54 o 
   1   1  -7      941.73     1035.48     30.72 o 
   2   1  -7      157.45      161.79      5.27 o 
   3   1  -7      361.53      389.18     11.86 o 
   4   1  -7      119.96      124.55      4.24 o 
   5   1  -7      156.82      147.19      6.36 o 
   6   1  -7       43.24       36.07      2.25 o 
   7   1  -7       79.77       75.61      4.36 o 
  -7   2  -7       49.50       48.24      4.40 o 
  -6   2  -7       65.37       64.44      4.79 o 
  -5   2  -7       59.19       50.18      2.81 o 
  -4   2  -7       38.92       36.59      2.36 o 
  -3   2  -7      338.58      384.18     12.04 o 
  -2   2  -7       43.17       34.68      2.18 o 
  -1   2  -7      204.33      215.43      7.74 o 
   0   2  -7       18.54       17.20      1.04 o 
   1   2  -7      365.21      394.01      9.85 o 
   2   2  -7       22.14       29.96      1.34 o 
   3   2  -7       32.72       32.12      1.67 o 
   4   2  -7      220.05      218.38      6.96 o 
   5   2  -7       68.30       68.17      4.37 o 
   6   2  -7      171.31      155.98      7.52 o 
   7   2  -7      158.75      152.10      5.99 o 
  -6   3  -7      105.66      112.80      6.63 o 
  -5   3  -7       27.59       25.59      3.07 o 
  -4   3  -7       59.75       64.91      4.56 o 
  -3   3  -7      158.75      165.82      5.77 o 
  -2   3  -7      247.61      265.58      8.60 o 
  -1   3  -7      593.16      614.52     15.19 o 
   0   3  -7      520.57      526.24     13.05 o 
   1   3  -7       91.76       90.36      3.31 o 
   2   3  -7      190.67      185.21      4.92 o 
   3   3  -7       49.93       43.95      1.68 o 
   4   3  -7      273.64      260.85      8.34 o 
   5   3  -7     1034.47     1041.74     31.21 o 
   6   3  -7      108.29      103.62      6.14 o 
   7   3  -7       37.62       45.21      2.39 o 
   8   3  -7       92.34      116.61      6.25 o 
  -6   4  -7       66.86       71.04      5.21 o 
  -5   4  -7        0.93        2.54      1.99 o 
  -4   4  -7       33.04       34.71      3.54 o 
  -3   4  -7       31.05       34.98      3.48 o 
  -2   4  -7      245.85      241.04      7.96 o 
  -1   4  -7       10.51        9.26      1.32 o 
   0   4  -7       94.98       90.35      3.53 o 
   1   4  -7       97.31      100.17      4.42 o 
   2   4  -7      115.51      100.59      3.79 o 
   3   4  -7        6.50        5.73      1.00 o 
   4   4  -7      303.17      279.66      9.41 o 
   5   4  -7       53.71       45.85      2.31 o 
   6   4  -7        7.41        8.74      3.28 o 
   7   4  -7       14.49       13.92      2.76 o 
   8   4  -7       40.55       43.47      3.41 o 
  -4   5  -7      107.40      119.29      6.81 o 
  -3   5  -7       54.11       62.16      3.01 o 
  -2   5  -7       48.19       49.87      2.64 o 
  -1   5  -7       10.78       12.36      1.41 o 
   0   5  -7      148.66      143.17      5.14 o 
   1   5  -7       18.06       22.37      1.71 o 
   2   5  -7      138.50      157.25      5.50 o 
   3   5  -7      125.83      125.46      5.52 o 
   4   5  -7       15.04       16.54      1.54 o 
   5   5  -7        5.31        4.64      1.52 o 
   6   5  -7       61.07       70.35      4.50 o 
   7   5  -7       36.55       44.77      3.53 o 
  -3   6  -7       77.31       96.23      4.14 o 
  -2   6  -7       79.33       80.04      3.55 o 
  -1   6  -7      133.29      151.50      5.55 o 
   0   6  -7       22.04       22.94      2.73 o 
   1   6  -7       70.32       72.00      4.68 o 
   2   6  -7       30.13       31.79      3.18 o 
   3   6  -7       24.53       22.48      2.70 o 
   4   6  -7       34.62       37.12      3.23 o 
   5   6  -7       18.30       22.31      2.78 o 
   6   6  -7        2.32        6.38      1.95 o 
   0   7  -7       12.78       13.33      2.43 o 
   1   7  -7       44.43       43.37      3.71 o 
   2   7  -7       24.43       25.84      3.10 o 
   3   7  -7       43.87       43.04      3.67 o 
  -8   0  -6      171.13      177.76      9.50 o 
  -6   0  -6      187.47      187.76      9.45 o 
  -4   0  -6       20.66       28.40      2.86 o 
  -2   0  -6      422.66      447.45     19.36 o 
   0   0  -6      708.22      761.62     32.07 o 
   2   0  -6      572.89      548.21     23.22 o 
   4   0  -6      108.96      101.58      4.97 o 
   6   0  -6      211.21      186.25      8.62 o 
  -8   1  -6       25.77       29.58      2.54 o 
  -7   1  -6       53.42       52.68      3.14 o 
  -6   1  -6       37.97       38.90      2.63 o 
  -5   1  -6       43.33       43.07      2.57 o 
  -4   1  -6       26.88       28.43      2.00 o 
  -3   1  -6       52.75       49.62      2.50 o 
  -2   1  -6      122.37      119.53      4.27 o 
  -1   1  -6       19.44       17.99      1.27 o 
   0   1  -6      618.33      632.97     18.91 o 
   1   1  -6      559.10      636.19     18.97 o 
   2   1  -6       44.24       43.92      1.85 o 
   3   1  -6      153.63      156.94      5.54 o 
   4   1  -6      352.45      342.98     10.49 o 
   5   1  -6       58.13       64.27      2.99 o 
   6   1  -6      141.57      152.69      6.17 o 
   7   1  -6        1.64        3.24      1.14 o 
  -7   2  -6       20.11       23.76      3.26 o 
  -6   2  -6       17.38       18.43      1.83 o 
  -5   2  -6       94.14       81.53      3.91 o 
  -4   2  -6      213.81      230.84      7.62 o 
  -3   2  -6      620.13      673.42     20.36 o 
  -2   2  -6      569.63      604.03     14.89 o 
  -1   2  -6       61.14       64.58      2.09 o 
   0   2  -6       65.01       69.49      2.13 o 
   1   2  -6       61.01       60.20      2.13 o 
   2   2  -6      136.64      116.82      3.19 o 
   3   2  -6       12.03       15.36      0.89 o 
   4   2  -6      122.37      122.42      3.41 o 
   5   2  -6      275.61      300.25     15.44 o 
   6   2  -6       85.59      100.51     11.29 o 
   7   2  -6       94.08      109.60      5.67 o 
   8   2  -6      246.12      301.78     13.88 o 
  -7   3  -6       25.53       21.88      3.15 o 
  -6   3  -6       46.26       49.19      4.16 o 
  -5   3  -6      148.78      157.92      8.22 o 
  -4   3  -6      136.95      149.88      7.68 o 
  -3   3  -6      174.93      181.36      6.14 o 
  -2   3  -6      105.69      100.38      2.98 o 
  -1   3  -6      480.62      490.20     12.14 o 
   0   3  -6      261.07      252.95      6.47 o 
   1   3  -6      402.58      383.09      9.54 o 
   2   3  -6       98.71       96.66      2.78 o 
   3   3  -6       92.79       89.03      2.21 o 
   4   3  -6       54.98       48.94      2.20 o 
   5   3  -6      912.47      925.49     27.76 o 
   6   3  -6      781.65      847.79     21.02 o 
   7   3  -6       44.30       49.84      3.45 o 
   8   3  -6        0.19       -0.20      1.28 o 
   9   3  -6       55.68       73.40      4.63 o 
  -6   4  -6        1.56        0.29      1.95 o 
  -5   4  -6       64.37       67.14      4.68 o 
  -4   4  -6        5.38       10.44      2.15 o 
  -3   4  -6        1.77        0.25      1.92 o 
  -2   4  -6      132.81      135.03      5.39 o 
  -1   4  -6       39.57       41.15      2.19 o 
   0   4  -6       60.70       74.35      3.02 o 
   1   4  -6      379.51      352.73     11.02 o 
   2   4  -6       13.26       12.20      1.20 o 
   3   4  -6      120.83      124.50      7.21 o 
   4   4  -6       92.05       82.92      3.24 o 
   5   4  -6        0.10        0.61      1.35 o 
   6   4  -6       26.66       30.54      1.95 o 
   7   4  -6       58.38       61.46      2.81 o 
   8   4  -6        2.76        4.36      1.60 o 
   9   4  -6      131.72      159.39      8.39 o 
  -5   5  -6      115.71      130.87      7.33 o 
  -4   5  -6       25.15       31.96      3.30 o 
  -3   5  -6       99.97      110.83      4.32 o 
  -2   5  -6       21.13       25.51      2.21 o 
  -1   5  -6       89.74       87.61      4.96 o 
   0   5  -6       34.42       32.20      1.91 o 
   1   5  -6       66.01       84.38      7.25 o 
   2   5  -6      121.18      102.08      3.81 o 
   3   5  -6       70.92       62.39      2.72 o 
   4   5  -6      100.27      100.74      5.59 o 
   5   5  -6      151.44      157.56      7.98 o 
   6   5  -6        7.78       11.52      1.93 o 
   7   5  -6       47.28       55.61      3.83 o 
   8   5  -6        0.27       -0.73      1.55 o 
  -4   6  -6       80.45      106.41      6.31 o 
  -3   6  -6        7.08        6.91      1.38 o 
  -2   6  -6      115.95      119.95      6.54 o 
  -1   6  -6        9.53        9.00      2.34 o 
   0   6  -6       10.76       10.89      1.90 o 
   1   6  -6       39.50       34.91      3.02 o 
   2   6  -6       80.77       75.08      4.63 o 
   3   6  -6       63.75       69.36      4.44 o 
   4   6  -6       65.13       62.91      4.24 o 
   5   6  -6       16.86       10.84      2.03 o 
   6   6  -6       97.18      116.16      6.54 o 
   7   6  -6       49.94       51.49      3.95 o 
  -1   7  -6        7.43        5.98      1.85 o 
   0   7  -6        2.07        0.56      1.43 o 
   1   7  -6       34.15       35.75      3.51 o 
   2   7  -6       19.59       20.60      2.63 o 
   3   7  -6        2.01        2.72      1.54 o 
   4   7  -6      117.02      120.46      6.84 o 
  -7   0  -5       32.78       33.79      3.58 o 
  -5   0  -5      464.33      455.06     20.03 o 
  -3   0  -5       20.44       20.56      2.18 o 
  -1   0  -5     2909.87     3648.62    151.19 o 
   1   0  -5     1081.79     1143.97     47.69 o 
   3   0  -5      369.32      328.83     14.11 o 
   5   0  -5      126.78      127.73     10.86 o 
   7   0  -5      251.89      289.98     12.94 o 
  -8   1  -5      103.23       98.04      4.46 o 
  -7   1  -5      145.25      130.52      5.14 o 
  -6   1  -5       82.26       73.85      4.13 o 
  -5   1  -5      118.57      139.12      5.11 o 
  -4   1  -5       19.45       21.20      1.73 o 
  -3   1  -5      158.99      151.06      8.46 o 
  -2   1  -5       34.69       30.01      1.98 o 
  -1   1  -5      226.60      240.47      7.49 o 
   0   1  -5       65.09       71.80      2.57 o 
   1   1  -5      230.56      226.78      6.98 o 
   2   1  -5      111.10      110.38      9.69 o 
   3   1  -5      897.08      897.07     26.55 o 
   4   1  -5      203.08      219.00     15.78 o 
   5   1  -5      191.17      229.98     19.42 o 
   6   1  -5       38.04       45.00      3.14 o 
   8   1  -5       86.90       88.66      4.73 o 
  -8   2  -5       27.54       28.43      3.68 o 
  -7   2  -5       71.52       70.77      3.49 o 
  -6   2  -5       72.65       74.22      3.41 o 
  -5   2  -5      136.34      147.01      5.28 o 
  -4   2  -5      667.01      640.51     19.41 o 
  -3   2  -5       91.64       91.11      2.74 o 
  -2   2  -5      134.44      133.87      3.66 o 
  -1   2  -5      131.49      127.56      3.44 o 
   0   2  -5      189.87      189.00      4.86 o 
   1   2  -5      463.79      495.53     12.13 o 
   2   2  -5      553.68      678.21     16.49 o 
   3   2  -5     1592.34     1680.86     41.59 o 
   4   2  -5      934.74     1001.10     38.32 o 
   5   2  -5       39.20       43.22      1.61 o 
   6   2  -5       54.94       56.88      3.83 o 
   7   2  -5       42.56       45.85      3.08 o 
   8   2  -5        2.52        4.51      1.36 o 
   9   2  -5       67.01       80.99      4.77 o 
  -7   3  -5       51.57       44.71      4.08 o 
  -6   3  -5       64.66       64.74      4.68 o 
  -5   3  -5       41.27       45.21      3.81 o 
  -4   3  -5      256.43      260.40      8.39 o 
  -3   3  -5      352.19      367.73     11.46 o 
  -2   3  -5      140.81      141.77      5.94 o 
  -1   3  -5       51.32       53.94      1.77 o 
   0   3  -5      324.39      342.23      8.53 o 
   1   3  -5        0.09        0.11      0.41 o 
   2   3  -5      269.99      267.48      6.75 o 
   3   3  -5       26.82       29.99      1.88 o 
   4   3  -5       98.67       85.02      2.47 o 
   5   3  -5       12.16       13.33      0.98 o 
   6   3  -5      317.72      312.13      8.10 o 
   7   3  -5      136.01      140.60      4.95 o 
   8   3  -5      126.41      143.40      7.41 o 
   9   3  -5        0.19       -0.55      1.34 o 
  10   3  -5       79.54       85.60      5.30 o 
  -7   4  -5        0.35        0.97      2.16 o 
  -6   4  -5       16.67       18.98      2.81 o 
  -5   4  -5       13.92       14.03      2.51 o 
  -4   4  -5       84.58       93.97      3.70 o 
  -3   4  -5      111.94      109.53      4.08 o 
  -2   4  -5      388.76      396.36     12.32 o 
  -1   4  -5      140.29      134.00      4.68 o 
   0   4  -5      752.27      739.79     22.26 o 
   1   4  -5       46.84       54.97      2.35 o 
   2   4  -5      137.72      117.55      3.30 o 
   3   4  -5       87.85       81.90      2.47 o 
   4   4  -5      165.14      158.60      5.34 o 
   5   4  -5       50.18       51.04      1.96 o 
   6   4  -5       78.01       86.77      3.43 o 
   7   4  -5       65.35       67.65      2.95 o 
   8   4  -5       82.79       85.09      5.08 o 
   9   4  -5        6.61        7.83      1.97 o 
  -5   5  -5       18.93       21.22      2.80 o 
  -4   5  -5      173.31      167.12      5.92 o 
  -3   5  -5       53.82       58.51      2.75 o 
  -2   5  -5      146.95      151.96      9.79 o 
  -1   5  -5      112.53      108.21      8.23 o 
   0   5  -5       86.99       90.37      5.45 o 
   1   5  -5        6.83        8.67      1.07 o 
   2   5  -5      384.73      339.54     10.77 o 
   3   5  -5       34.21       31.31      1.78 o 
   4   5  -5       33.17       30.05      2.61 o 
   5   5  -5        5.63        6.93      1.64 o 
   6   5  -5       69.82       63.45      2.91 o 
   7   5  -5       82.98       86.85      5.23 o 
   8   5  -5       91.32       89.12      5.44 o 
  -4   6  -5       58.37       59.56      2.96 o 
  -3   6  -5       48.97       49.98      2.62 o 
  -2   6  -5       42.21       42.21      2.35 o 
  -1   6  -5        7.35        8.11      1.76 o 
   0   6  -5       39.22       42.83      3.33 o 
   1   6  -5       83.84       85.79      3.43 o 
   2   6  -5       27.34       24.41      1.69 o 
   3   6  -5       35.84       34.34      2.91 o 
   4   6  -5       48.22       50.45      3.56 o 
   5   6  -5      209.53      221.53     10.73 o 
   6   6  -5       29.08       39.82      3.33 o 
   7   6  -5       12.49       15.56      2.30 o 
  -2   7  -5        5.96        7.27      1.84 o 
  -1   7  -5       31.59       29.12      3.03 o 
   0   7  -5      123.69      113.71     11.28 o 
   1   7  -5       64.86       59.33      4.17 o 
   2   7  -5       23.73       23.72      2.76 o 
   3   7  -5       63.56       63.65      4.32 o 
   4   7  -5       23.97       27.49      2.99 o 
   5   7  -5        2.67        0.82      1.46 o 
  -8   0  -4       30.80       35.56      3.77 o 
  -6   0  -4      171.96      172.48      8.66 o 
  -4   0  -4      213.83      190.74      8.96 o 
  -2   0  -4     1099.50     1155.56     48.32 o 
   0   0  -4     2255.21     2512.92    104.11 o 
   2   0  -4      157.69      151.00      6.70 o 
   4   0  -4      583.71      629.21     19.05 o 
   6   0  -4     1216.85     1378.06     59.11 o 
   8   0  -4      228.76      251.77     11.54 o 
  -9   1  -4        5.47        4.41      1.81 o 
  -8   1  -4      147.49      157.67      5.98 o 
  -7   1  -4        9.68        9.78      1.65 o 
  -6   1  -4      237.76      231.32      9.58 o 
  -5   1  -4      273.25      270.32      8.76 o 
  -4   1  -4      684.11      676.44     20.41 o 
  -3   1  -4      156.10      191.39      6.73 o 
  -2   1  -4       82.19       92.33      3.28 o 
  -1   1  -4      254.55      313.48      7.77 o 
   0   1  -4      647.88      665.34     16.12 o 
   1   1  -4      286.19      311.33     12.04 o 
   2   1  -4      237.57      209.96      9.05 o 
   3   1  -4      312.73      301.28     21.36 o 
   5   1  -4       97.78       96.40      3.60 o 
   6   1  -4      240.70      259.84      8.21 o 
   7   1  -4       19.56       25.01      1.46 o 
   8   1  -4       10.24       10.06      1.58 o 
   9   1  -4        4.16        8.93      1.70 o 
  -8   2  -4       35.77       28.12      3.45 o 
  -7   2  -4       32.31       34.00      2.39 o 
  -6   2  -4       69.06       68.99      3.23 o 
  -5   2  -4       97.41       92.49      3.77 o 
  -4   2  -4       82.34       75.73      2.43 o 
  -3   2  -4      349.04      360.16      9.00 o 
  -2   2  -4      201.82      220.75      5.64 o 
  -1   2  -4      280.11      308.99      7.68 o 
   0   2  -4      227.72      231.33      5.80 o 
   1   2  -4      201.95      211.65      5.32 o 
   2   2  -4      151.83      170.51      3.77 o 
   3   2  -4     2705.43     3047.40     90.88 o 
   4   2  -4     1748.27     1993.15     42.01 o 
   5   2  -4      279.78      306.96      6.74 o 
   6   2  -4       50.66       54.79      2.19 o 
   7   2  -4      174.77      177.91      8.54 o 
   8   2  -4       61.04       61.27      3.85 o 
   9   2  -4        3.52        3.69      1.55 o 
  10   2  -4       57.23       68.34      4.51 o 
  -8   3  -4       26.64       29.01      3.55 o 
  -7   3  -4        6.86       15.44      2.67 o 
  -6   3  -4        9.64        8.07      2.20 o 
  -5   3  -4      102.84       97.11      5.68 o 
  -4   3  -4      283.41      283.50      9.00 o 
  -3   3  -4      225.06      228.82      5.91 o 
  -2   3  -4       53.03       60.52      1.89 o 
  -1   3  -4      128.63      147.81      3.87 o 
   0   3  -4      115.13      115.02      3.08 o 
   1   3  -4      209.44      198.00      5.04 o 
   2   3  -4       10.78       10.81      0.69 o 
   3   3  -4      188.61      176.42      4.59 o 
   4   3  -4      247.62      273.22      6.06 o 
   5   3  -4      275.26      271.37      6.07 o 
   6   3  -4      288.64      300.27     13.50 o 
   7   3  -4      336.25      353.06     11.17 o 
   8   3  -4       65.62       67.27      4.24 o 
   9   3  -4       13.53       16.40      2.33 o 
  10   3  -4        0.83        0.81      1.50 o 
  -7   4  -4      149.69      150.12      8.21 o 
  -6   4  -4       22.49       27.30      3.14 o 
  -5   4  -4      129.99      131.17      7.04 o 
  -4   4  -4       33.76       34.51      2.01 o 
  -3   4  -4      318.88      336.55     10.58 o 
  -2   4  -4      294.16      302.97      9.55 o 
  -1   4  -4      517.76      540.18     17.61 o 
   0   4  -4        0.96        1.00      0.69 o 
   1   4  -4      294.93      313.94      9.73 o 
   2   4  -4       70.81       64.68      2.48 o 
   3   4  -4      475.86      435.48     10.91 o 
   4   4  -4      198.61      205.36      5.83 o 
   5   4  -4       63.52       61.65      3.86 o 
   6   4  -4        8.63        7.30      1.08 o 
   7   4  -4      172.28      172.07      8.65 o 
   8   4  -4        5.62        4.34      1.70 o 
   9   4  -4       66.84       71.38      4.75 o 
  -6   5  -4        9.00       12.39      2.57 o 
  -5   5  -4       44.65       46.62      3.88 o 
  -4   5  -4       20.62       23.31      3.67 o 
  -3   5  -4      149.79      165.23      5.70 o 
  -2   5  -4       22.81       21.68      2.31 o 
  -1   5  -4      155.63      161.49      5.48 o 
   0   5  -4       19.11       16.75      1.31 o 
   1   5  -4      138.30      147.61      4.09 o 
   2   5  -4        9.67        7.28      1.40 o 
   3   5  -4      131.73      122.89      4.33 o 
   4   5  -4      116.88      112.60      5.90 o 
   5   5  -4      133.14      129.68      4.73 o 
   6   5  -4       21.96       26.99      1.82 o 
   7   5  -4      100.90      100.75      5.83 o 
   8   5  -4       19.54       17.99      2.57 o 
  -5   6  -4       64.19       67.68      4.72 o 
  -4   6  -4       34.54       34.37      2.26 o 
  -3   6  -4        0.70        1.29      0.98 o 
  -2   6  -4       22.37       20.83      2.44 o 
  -1   6  -4       73.49       76.66      4.59 o 
   0   6  -4       88.70       79.88      4.75 o 
   1   6  -4       10.39        6.51      1.04 o 
   2   6  -4      195.27      185.37      6.32 o 
   3   6  -4       56.66       62.15      2.70 o 
   4   6  -4       46.44       46.79      3.41 o 
   5   6  -4       19.64       17.89      2.29 o 
   6   6  -4       25.48       30.05      2.16 o 
   7   6  -4       62.56       62.04      4.34 o 
  -3   7  -4       22.31       24.54      2.81 o 
  -2   7  -4       25.85       25.24      2.81 o 
  -1   7  -4        9.23        8.81      1.91 o 
   0   7  -4      374.58      347.22     11.34 o 
   1   7  -4       31.85       29.86      1.96 o 
   2   7  -4       60.55       55.35      2.65 o 
   3   7  -4       12.94       13.59      2.11 o 
   4   7  -4      110.64      113.93      6.39 o 
   5   7  -4        2.44        2.17      1.55 o 
  -9   0  -3      120.00      127.35      7.57 o 
  -7   0  -3      182.30      190.20      9.49 o 
  -5   0  -3       83.28       79.13      4.66 o 
  -3   0  -3      330.42      309.22     13.50 o 
  -1   0  -3      151.44      157.35      6.99 o 
   1   0  -3     2317.27     2435.78    100.95 o 
   3   0  -3      251.56      276.82      8.45 o 
   7   0  -3      553.81      568.49     24.88 o 
   9   0  -3      254.24      282.24     13.07 o 
  -9   1  -3       79.14       84.94      4.21 o 
  -8   1  -3        4.31        3.07      1.53 o 
  -7   1  -3      221.12      216.69      7.43 o 
  -6   1  -3      298.90      287.74      9.34 o 
  -5   1  -3      412.01      414.64     17.81 o 
  -4   1  -3      233.53      251.03      9.94 o 
  -3   1  -3      610.03      672.81     16.38 o 
  -2   1  -3      572.69      672.88     16.32 o 
  -1   1  -3     1051.35     1128.84     27.18 o 
   0   1  -3       54.55       57.59      1.63 o 
   1   1  -3     3921.54     4401.35    105.40 o 
   2   1  -3     1992.12     2245.80     46.96 o 
   3   1  -3      470.95      511.61     15.47 o 
   4   1  -3      166.37      167.42      4.35 o 
   5   1  -3      251.55      240.13      7.56 o 
   6   1  -3        3.45        2.86      0.71 o 
   7   1  -3      117.99      120.98      4.22 o 
   8   1  -3       20.78       22.31      1.55 o 
   9   1  -3      131.47      147.53      5.77 o 
  10   1  -3       28.60       34.16      3.11 o 
  -9   2  -3      101.03      100.08      6.52 o 
  -8   2  -3       31.27       29.07      2.33 o 
  -7   2  -3        1.76        4.77      1.42 o 
  -6   2  -3       41.92       35.33      2.35 o 
  -5   2  -3      340.40      319.30     12.16 o 
  -4   2  -3      352.69      350.99      8.80 o 
  -3   2  -3        5.58        9.14      0.70 o 
  -2   2  -3      251.27      298.28      7.41 o 
  -1   2  -3       54.29       53.39      1.59 o 
   0   2  -3      261.42      259.69      6.42 o 
   1   2  -3      312.15      295.62     15.22 o 
   2   2  -3      448.19      427.40     13.69 o 
   3   2  -3       59.49       55.59      2.23 o 
   4   2  -3      589.37      655.65     16.18 o 
   5   2  -3       52.21       52.80      2.09 o 
   6   2  -3       94.32       97.85      2.80 o 
   7   2  -3       18.52       20.22      2.12 o 
   8   2  -3       33.16       38.62      3.29 o 
   9   2  -3       41.66       46.22      3.49 o 
  10   2  -3      136.45      138.57      7.49 o 
  -8   3  -3       20.83       21.29      3.01 o 
  -7   3  -3       22.38       17.76      2.68 o 
  -6   3  -3      165.73      159.27      8.19 o 
  -5   3  -3       36.65       37.33      3.38 o 
  -4   3  -3      108.29      107.13      3.10 o 
  -3   3  -3       96.50      101.15      2.86 o 
  -2   3  -3      646.21      679.03     20.37 o 
  -1   3  -3     1166.15     1356.69     40.16 o 
   0   3  -3       22.46       19.51      1.18 o 
   1   3  -3        2.03        0.87      0.51 o 
   2   3  -3      200.37      201.39      9.05 o 
   3   3  -3       15.41       15.90      0.91 o 
   4   3  -3      141.68      133.72      3.64 o 
   5   3  -3       23.47       24.43      1.15 o 
   6   3  -3        4.56        4.69      0.75 o 
   7   3  -3      171.96      173.95      8.55 o 
   8   3  -3       64.09       60.58      3.96 o 
   9   3  -3        6.70        2.78      1.52 o 
  10   3  -3       13.69       18.61      2.66 o 
  -8   4  -3      128.54      128.41      7.44 o 
  -7   4  -3        3.21        3.63      2.12 o 
  -6   4  -3      250.37      240.84     11.55 o 
  -5   4  -3       66.36       68.28      4.58 o 
  -4   4  -3      112.53      114.40      4.18 o 
  -3   4  -3        2.71        2.34      0.91 o 
  -2   4  -3      315.76      345.05     10.71 o 
  -1   4  -3       78.59       84.93      3.13 o 
   0   4  -3      376.02      330.39     26.07 o 
   1   4  -3       43.18       42.40      1.85 o 
   2   4  -3      263.69      241.57      6.20 o 
   3   4  -3       72.49       76.51      2.03 o 
   4   4  -3      233.65      228.91      7.58 o 
   5   4  -3      272.32      279.07      9.00 o 
   6   4  -3      305.04      288.50     14.87 o 
   7   4  -3       27.42       22.43      2.55 o 
   8   4  -3      159.96      166.62      8.59 o 
   9   4  -3        2.49        3.28      1.76 o 
  -7   5  -3        4.89        4.76      2.34 o 
  -6   5  -3      130.03      148.16      7.93 o 
  -5   5  -3       72.94       83.14      5.20 o 
  -4   5  -3      159.77      157.97      5.54 o 
  -3   5  -3       86.30       87.82      3.45 o 
  -2   5  -3      167.89      167.40      8.34 o 
  -1   5  -3       47.93       42.36      3.45 o 
   0   5  -3      122.95      114.07      3.99 o 
   1   5  -3       54.76       49.55      2.21 o 
   2   5  -3      280.19      272.26      8.75 o 
   3   5  -3      168.41      170.70      6.35 o 
   4   5  -3       34.64       33.75      1.49 o 
   5   5  -3       37.05       37.25      2.27 o 
   6   5  -3      100.64       97.46      4.57 o 
   7   5  -3       17.50       14.17      2.25 o 
   8   5  -3       79.41       79.01      5.10 o 
  -6   6  -3       45.04       50.02      4.32 o 
  -5   6  -3       21.84       21.10      2.70 o 
  -4   6  -3        5.85        7.29      1.25 o 
  -3   6  -3       97.69       95.34      5.34 o 
  -2   6  -3      236.66      215.26     10.24 o 
  -1   6  -3       63.44       61.11      3.87 o 
   0   6  -3      195.40      185.25      6.34 o 
   1   6  -3       73.62       63.48      3.64 o 
   2   6  -3       79.30       64.54      4.69 o 
   3   6  -3       57.58       57.54      2.59 o 
   4   6  -3       34.49       34.97      1.97 o 
   5   6  -3       51.05       49.75      2.52 o 
   6   6  -3      102.91       97.13      3.95 o 
   7   6  -3       30.89       33.13      3.19 o 
  -4   7  -3        2.16        2.85      1.64 o 
  -3   7  -3       69.34       64.73      4.36 o 
  -2   7  -3        5.46        5.35      1.68 o 
  -1   7  -3       52.55       51.30      2.60 o 
   0   7  -3       53.86       53.67      2.63 o 
   1   7  -3      111.35      101.35      4.41 o 
   2   7  -3       55.38       52.90      2.57 o 
   3   7  -3      149.30      152.01      5.50 o 
   4   7  -3       29.99       31.54      2.91 o 
   5   7  -3       79.80       79.50      4.95 o 
 -10   0  -2       81.12       85.98      6.31 o 
  -8   0  -2      241.33      243.37     11.77 o 
  -6   0  -2     1194.45     1260.17     53.11 o 
  -4   0  -2       70.84       68.26      3.82 o 
  -2   0  -2     2055.29     2427.32    100.62 o 
   0   0  -2      246.29      228.48      9.79 o 
   2   0  -2     1050.77     1237.89     55.79 o 
   4   0  -2      182.48      174.52      7.83 o 
   6   0  -2       63.84       76.88      4.04 o 
   8   0  -2      492.74      544.22     24.10 o 
  10   0  -2      103.51      122.58      6.61 o 
  -9   1  -2       11.87       10.11      1.86 o 
  -8   1  -2       87.01       78.07      3.70 o 
  -7   1  -2       17.93       19.03      1.79 o 
  -6   1  -2      313.47      283.60     19.88 o 
  -5   1  -2      227.97      217.35      7.10 o 
  -4   1  -2      194.33      185.04      5.71 o 
  -3   1  -2      144.59      155.28      4.02 o 
  -2   1  -2     1111.27     1223.11     29.40 o 
  -1   1  -2      303.49      332.68      8.12 o 
   0   1  -2      120.62      108.63      4.52 o 
   1   1  -2     4448.95     5033.54    136.17 o 
   2   1  -2    11337.58    12864.05    270.40 o 
   3   1  -2      842.70      903.11     22.12 o 
   4   1  -2      336.03      377.21     11.47 o 
   5   1  -2      545.60      603.97     18.53 o 
   6   1  -2      237.67      241.36     10.63 o 
   7   1  -2       13.62       14.19      1.19 o 
   8   1  -2       44.79       46.38      4.26 o 
   9   1  -2       85.21       85.60      3.50 o 
  10   1  -2       74.48       87.91      3.70 o 
  -9   2  -2       65.24       57.14      4.82 o 
  -8   2  -2       51.49       47.65      2.89 o 
  -7   2  -2        4.16        1.37      2.47 o 
  -6   2  -2      243.39      237.78      7.80 o 
  -5   2  -2      346.81      357.15      8.96 o 
  -4   2  -2       29.85       36.23      1.55 o 
  -3   2  -2      111.19      146.01      3.85 o 
  -2   2  -2      232.82      245.23      6.12 o 
  -1   2  -2      532.95      530.60     15.85 o 
   0   2  -2      556.75      581.08     14.03 o 
   1   2  -2       43.71       24.96      1.40 o 
   2   2  -2      699.89      861.95     25.94 o 
   3   2  -2      270.84      270.58      7.24 o 
   4   2  -2      236.26      224.60      7.05 o 
   5   2  -2       58.72       53.86      1.76 o 
   6   2  -2       85.93       86.92      5.70 o 
   7   2  -2       84.64      101.94      3.77 o 
   8   2  -2       59.12       61.33      2.69 o 
   9   2  -2      332.29      318.50     12.82 o 
  10   2  -2       39.95       46.92      3.77 o 
  -9   3  -2       54.76       62.27      4.91 o 
  -8   3  -2        0.43        0.48      1.96 o 
  -7   3  -2       67.53       65.77      4.65 o 
  -6   3  -2       19.96       11.02      2.14 o 
  -5   3  -2       93.59       94.44      2.85 o 
  -4   3  -2       83.34       86.09      2.58 o 
  -3   3  -2      292.42      315.99      7.88 o 
  -2   3  -2      182.42      192.80      6.14 o 
  -1   3  -2      164.86      177.10      5.60 o 
   0   3  -2      648.17      789.21     33.38 o 
   1   3  -2      802.75      891.57     21.78 o 
   2   3  -2       92.83       91.24      2.20 o 
   3   3  -2      178.16      164.11      3.73 o 
   4   3  -2       78.88       85.88      2.51 o 
   5   3  -2      340.38      338.66      8.65 o 
   6   3  -2      269.05      266.92     18.02 o 
   7   3  -2       65.62       70.61      2.93 o 
   8   3  -2       13.14       11.28      2.26 o 
   9   3  -2       84.91       77.00      4.89 o 
  10   3  -2       21.95       25.29      3.00 o 
  -8   4  -2       49.46       49.79      4.37 o 
  -7   4  -2       53.31       53.00      4.21 o 
  -6   4  -2       40.91       35.84      3.37 o 
  -5   4  -2      384.21      398.87     12.42 o 
  -4   4  -2       61.80       61.51      3.41 o 
  -3   4  -2       79.76      116.25      4.13 o 
  -2   4  -2       22.62       25.64      1.61 o 
  -1   4  -2      214.99      201.88     11.79 o 
   0   4  -2        7.03        7.63      0.79 o 
   1   4  -2      305.46      318.66      8.04 o 
   2   4  -2        9.44       13.07      0.78 o 
   3   4  -2      366.78      360.50      8.60 o 
   4   4  -2      144.53      141.29      3.94 o 
   5   4  -2      749.88      740.54     18.55 o 
   6   4  -2       19.48       18.95      1.63 o 
   7   4  -2        8.62       12.14      1.27 o 
   8   4  -2        6.90        4.36      1.68 o 
   9   4  -2       92.41       96.97      5.87 o 
  -7   5  -2       93.59      101.11      6.17 o 
  -6   5  -2        4.18        1.77      1.98 o 
  -5   5  -2       20.18       22.26      1.74 o 
  -4   5  -2      245.25      263.33      8.52 o 
  -3   5  -2      461.01      468.64     14.42 o 
  -2   5  -2      146.49      149.21      5.08 o 
  -1   5  -2      158.50      172.14      5.66 o 
   0   5  -2       89.43       86.91      3.14 o 
   1   5  -2      397.46      349.28     11.02 o 
   2   5  -2       13.75       14.85      1.23 o 
   3   5  -2      302.00      298.77      7.84 o 
   4   5  -2       25.44       24.46      1.31 o 
   5   5  -2       96.51       90.95      2.87 o 
   6   5  -2       43.15       41.40      1.99 o 
   7   5  -2       64.71       63.89      4.32 o 
   8   5  -2       39.84       47.68      3.85 o 
  -6   6  -2       13.52       17.97      2.68 o 
  -5   6  -2       89.79       97.50      3.94 o 
  -4   6  -2       21.98       20.04      1.68 o 
  -3   6  -2       96.62       88.01      4.98 o 
  -2   6  -2      192.62      193.78      9.30 o 
  -1   6  -2      247.92      228.34     10.71 o 
   0   6  -2       26.54       23.52      1.66 o 
   1   6  -2      280.99      263.54      8.63 o 
   2   6  -2       97.65       97.91      3.73 o 
   3   6  -2        4.67        3.42      0.90 o 
   4   6  -2       77.54       79.26      2.67 o 
   5   6  -2       85.78       79.82      3.70 o 
   6   6  -2       16.40       16.26      1.61 o 
   7   6  -2        9.09       18.66      2.72 o 
  -4   7  -2       49.79       53.59      3.83 o 
  -3   7  -2       26.88       31.60      2.91 o 
  -2   7  -2       68.49       65.00      4.22 o 
  -1   7  -2        5.59        6.38      1.37 o 
   0   7  -2       30.82       29.75      3.42 o 
   1   7  -2      154.35      150.54      6.27 o 
   2   7  -2       55.97       51.39      2.50 o 
   3   7  -2       27.51       24.20      1.83 o 
   4   7  -2       64.14       61.96      2.86 o 
   5   7  -2       52.24       54.04      3.87 o 
   0   8  -2       26.93       23.89      1.96 o 
   1   8  -2        6.59        4.56      1.10 o 
  -9   0  -1       79.03       84.68      5.69 o 
  -7   0  -1     1378.72     1432.04     60.32 o 
  -5   0  -1      231.96      191.61      8.83 o 
  -3   0  -1      404.29      412.42     17.61 o 
  -1   0  -1     6574.15     7531.81    317.46 o 
   1   0  -1     2131.46     2355.55     69.99 o 
   3   0  -1      803.15      785.00     33.69 o 
   5   0  -1      322.46      335.34     14.85 o 
   7   0  -1      232.74      241.03     11.16 o 
   9   0  -1      428.90      452.72     20.49 o 
 -10   1  -1        4.77        3.25      1.84 o 
  -9   1  -1        8.31       13.40      2.11 o 
  -8   1  -1       66.46       55.38      3.27 o 
  -7   1  -1      181.29      189.16      6.53 o 
  -6   1  -1      177.87      182.01      6.16 o 
  -5   1  -1       33.80       27.58      2.82 o 
  -4   1  -1      442.41      470.00     21.67 o 
  -3   1  -1      269.75      267.77      6.64 o 
  -2   1  -1      261.09      285.10      6.99 o 
  -1   1  -1      644.62      681.30     16.41 o 
   0   1  -1      578.50      637.09     15.31 o 
   1   1  -1      310.99      328.36      9.96 o 
   2   1  -1     2264.94     2328.79     56.29 o 
   3   1  -1       52.83       55.65      3.06 o 
   4   1  -1      171.64      174.30      8.89 o 
   5   1  -1      776.87      755.28     54.85 o 
   6   1  -1       25.95       25.39      2.36 o 
   7   1  -1      299.96      293.30      9.46 o 
   8   1  -1       58.01       56.66      2.83 o 
   9   1  -1      257.60      270.74      9.04 o 
  10   1  -1       40.95       47.50      3.57 o 
 -10   2  -1       25.94       19.30      3.32 o 
  -9   2  -1       28.75       29.18      2.39 o 
  -8   2  -1       85.48       80.90      3.69 o 
  -7   2  -1        7.44        6.03      1.28 o 
  -6   2  -1       43.76       43.71      5.72 o 
  -5   2  -1      228.23      227.07      7.97 o 
  -4   2  -1      294.05      282.29      7.09 o 
  -3   2  -1     1785.97     1995.48     47.89 o 
  -2   2  -1      788.64      853.39     20.59 o 
  -1   2  -1      104.33      112.55      3.62 o 
   0   2  -1      196.72      134.32      5.80 o 
   1   2  -1       41.66       40.43      1.08 o 
   2   2  -1      404.76      393.24      8.43 o 
   3   2  -1      179.78      172.14      4.45 o 
   4   2  -1      122.07      140.28      3.72 o 
   5   2  -1      156.76      139.19     10.41 o 
   6   2  -1      255.61      251.46     16.74 o 
   7   2  -1       86.83       79.42      3.17 o 
   8   2  -1       51.90       46.93      4.17 o 
   9   2  -1       35.33       33.99      3.43 o 
  10   2  -1       24.43       24.35      1.97 o 
  -9   3  -1       23.91       17.94      2.97 o 
  -8   3  -1       50.91       48.20      4.07 o 
  -7   3  -1       59.54       48.67      3.81 o 
  -6   3  -1      201.36      177.32      5.98 o 
  -5   3  -1       36.93       35.37      1.51 o 
  -4   3  -1      197.56      218.26      7.46 o 
  -3   3  -1      148.36      164.55      4.27 o 
  -2   3  -1      386.89      379.81     11.53 o 
  -1   3  -1       31.89       24.28      4.38 o 
   0   3  -1      939.44      933.77     27.63 o 
   1   3  -1      110.72      135.56      4.07 o 
   2   3  -1      159.22      175.00      4.10 o 
   3   3  -1       73.74       68.10      2.66 o 
   4   3  -1      377.08      383.59      9.72 o 
   5   3  -1      115.68      117.19      3.30 o 
   6   3  -1      145.70      158.57      5.45 o 
   7   3  -1       61.94       53.30      2.50 o 
   8   3  -1       39.29       45.37      2.37 o 
   9   3  -1       10.71       11.26      1.41 o 
  10   3  -1       68.17       75.40      5.09 o 
  -8   4  -1      123.53      121.14      6.96 o 
  -7   4  -1       40.55       41.41      3.71 o 
  -6   4  -1       66.71       75.61      4.71 o 
  -5   4  -1       49.88       45.93      2.30 o 
  -4   4  -1      174.55      191.22      6.30 o 
  -3   4  -1       49.91       58.12      2.46 o 
  -2   4  -1       76.36       80.47      3.01 o 
  -1   4  -1       25.71       28.45      1.75 o 
   0   4  -1      192.38      202.30      6.32 o 
   1   4  -1      162.60      186.08      4.82 o 
   2   4  -1      496.67      467.61     11.82 o 
   3   4  -1       14.10       13.74      0.90 o 
   4   4  -1      178.73      177.26      6.15 o 
   5   4  -1      130.05      128.35      3.69 o 
   6   4  -1       61.75       67.62      3.89 o 
   7   4  -1       30.17       28.00      1.87 o 
   8   4  -1       49.86       45.21      2.43 o 
   9   4  -1        0.17       -0.44      1.52 o 
  -8   5  -1      100.98      104.83      6.42 o 
  -7   5  -1       17.28       17.02      2.60 o 
  -6   5  -1       72.49       67.31      4.56 o 
  -5   5  -1       50.03       44.32      2.35 o 
  -4   5  -1      260.66      278.69      8.93 o 
  -3   5  -1       89.41       94.79      4.15 o 
  -2   5  -1      214.03      219.28      7.05 o 
  -1   5  -1       12.79       11.32      1.05 o 
   0   5  -1      229.45      208.79      6.88 o 
   1   5  -1       84.08       85.07      3.24 o 
   2   5  -1       39.18       40.85      1.98 o 
   3   5  -1      274.92      266.59      7.06 o 
   4   5  -1      292.18      286.46      7.57 o 
   5   5  -1       31.10       30.94      1.50 o 
   6   5  -1       79.26       86.55      3.87 o 
   7   5  -1        0.58       -0.20      0.91 o 
   8   5  -1       75.95       81.32      5.37 o 
  -6   6  -1       38.39       43.28      4.00 o 
  -5   6  -1      159.97      159.60      5.67 o 
  -4   6  -1        0.59        1.37      1.27 o 
  -3   6  -1      112.96      115.55      6.06 o 
  -2   6  -1       62.91       62.90      3.88 o 
  -1   6  -1      411.01      389.88     12.42 o 
   0   6  -1       89.14       84.71      4.45 o 
   1   6  -1      108.73      104.21      3.93 o 
   2   6  -1        1.67        0.33      0.72 o 
   3   6  -1      118.78      117.57     10.30 o 
   4   6  -1       63.19       58.47      2.19 o 
   5   6  -1      101.09       88.59      2.93 o 
   6   6  -1      119.24      119.12      4.63 o 
   7   6  -1       71.78       70.02      4.80 o 
  -5   7  -1      137.92      157.25      8.06 o 
  -4   7  -1       32.60       36.02      3.10 o 
  -3   7  -1       33.21       31.88      2.88 o 
  -2   7  -1        1.84        1.92      1.49 o 
  -1   7  -1      274.36      251.84      8.47 o 
   0   7  -1       28.81       28.17      1.88 o 
   1   7  -1        3.33        1.66      0.91 o 
   2   7  -1       43.29       40.36      2.20 o 
   3   7  -1      122.60      114.30      6.27 o 
   4   7  -1       35.99       37.12      3.23 o 
   5   7  -1       35.38       32.55      1.74 o 
  -1   8  -1       55.62       48.00      2.60 o 
   0   8  -1        2.86        1.85      0.93 o 
   1   8  -1       97.49      101.64      4.15 o 
 -10   0   0       63.90       78.20      5.71 o 
  -8   0   0      364.80      346.88     15.79 o 
  -6   0   0       44.30       41.11      3.03 o 
  -4   0   0      207.50      172.73      7.79 o 
  -2   0   0      205.80      207.23      8.89 o 
   2   0   0      211.04      196.57      8.64 o 
   4   0   0      208.52      187.52      8.54 o 
   6   0   0       42.02       42.15      2.81 o 
   8   0   0      363.44      348.04     15.93 o 
  10   0   0       63.90       75.52      4.85 o 
 -10   1   0       23.38       22.31      2.37 o 
  -9   1   0       78.37       81.29      3.82 o 
  -8   1   0      443.12      441.08     13.89 o 
  -7   1   0      239.70      219.00      7.27 o 
  -6   1   0      131.12      132.25      4.62 o 
  -5   1   0       35.32       43.10      4.42 o 
  -4   1   0      546.50      554.41     14.98 o 
  -3   1   0      163.54      164.21      6.00 o 
  -2   1   0       96.33       97.26      3.49 o 
  -1   1   0      130.31      145.05      7.42 o 
   0   1   0      174.79      193.05      5.10 o 
   1   1   0      128.56      137.87      3.50 o 
   2   1   0       95.55       94.16      2.51 o 
   3   1   0      161.60      160.65      4.12 o 
   4   1   0      552.29      567.28     17.44 o 
   5   1   0       34.52       42.41      1.90 o 
   6   1   0      128.01      122.99      4.33 o 
   7   1   0      240.49      242.21      7.99 o 
   8   1   0      448.19      423.45     13.51 o 
   9   1   0       78.08       83.78      3.53 o 
  10   1   0       23.80       26.58      3.37 o 
 -10   2   0       25.95       26.96      2.49 o 
  -9   2   0       21.01       24.17      2.18 o 
  -8   2   0       69.03       68.84      3.27 o 
  -7   2   0        5.49        4.53      1.12 o 
  -6   2   0      117.53      118.09      7.36 o 
  -5   2   0      222.03      215.35      9.09 o 
  -4   2   0     1149.23     1263.34     30.44 o 
  -3   2   0      239.79      268.85      6.67 o 
  -2   2   0      312.04      355.81     11.74 o 
  -1   2   0      259.19       93.84      4.22 o 
   0   2   0     1021.11     1146.87     33.75 o 
   1   2   0      262.84      252.47      8.46 o 
   2   2   0      307.25      357.12      8.93 o 
   3   2   0      238.17      247.96     15.57 o 
   4   2   0     1144.75     1193.74     36.33 o 
   5   2   0      220.26      209.02      6.83 o 
   6   2   0      119.32      106.37      5.05 o 
   7   2   0        5.29        4.68      0.97 o 
   8   2   0       69.27       65.19      2.90 o 
   9   2   0       20.32       22.18      1.81 o 
  10   2   0       25.50       31.61      2.25 o 
  -9   3   0       20.70       16.34      2.74 o 
  -8   3   0        0.36       -1.14      1.71 o 
  -7   3   0      315.51      289.12     13.34 o 
  -6   3   0       50.65       42.62      3.00 o 
  -5   3   0       69.41       70.17      2.21 o 
  -4   3   0       13.89       14.20      0.82 o 
  -3   3   0      340.31      333.18      8.25 o 
  -2   3   0      322.19      367.47     11.15 o 
  -1   3   0      298.21      298.95      9.09 o 
   0   3   0      180.17      196.76      7.07 o 
   1   3   0      295.39      302.47      7.70 o 
   2   3   0      321.31      364.95      9.23 o 
   3   3   0      341.69      330.84      8.42 o 
   4   3   0       14.34       16.06      0.92 o 
   5   3   0       69.99       70.23      2.21 o 
   6   3   0       50.20       43.85      2.14 o 
   7   3   0      314.25      282.97     10.25 o 
   8   3   0        0.30       -0.85      0.90 o 
   9   3   0       20.66       22.35      1.88 o 
  -9   4   0       70.76       77.22      5.33 o 
  -8   4   0        4.46        1.53      1.91 o 
  -7   4   0      107.77      104.55      5.96 o 
  -6   4   0       43.51       41.41      3.40 o 
  -5   4   0      122.63      121.70      4.32 o 
  -4   4   0        3.81        5.07      1.03 o 
  -3   4   0      203.74      200.67      6.45 o 
  -2   4   0      400.10      416.07     18.02 o 
  -1   4   0      335.65      335.75     10.24 o 
   0   4   0       13.11       18.51      0.98 o 
   1   4   0      341.24      338.84      8.67 o 
   2   4   0      400.36      426.30     10.82 o 
   3   4   0      199.49      197.08      5.27 o 
   4   4   0        3.79        4.15      0.64 o 
   5   4   0      124.39      120.53      3.51 o 
   6   4   0       43.40       42.83      2.20 o 
   7   4   0      107.77      110.97      4.29 o 
   8   4   0        4.47        3.45      1.25 o 
   9   4   0       71.38       78.07      3.59 o 
  -8   5   0       38.09       43.65      4.11 o 
  -7   5   0      181.28      183.33      9.24 o 
  -6   5   0       13.57       12.56      2.24 o 
  -5   5   0       22.14       28.05      2.70 o 
  -4   5   0       75.96       76.03      3.06 o 
  -3   5   0      578.04      502.46     15.76 o 
  -2   5   0       94.72       97.66      6.00 o 
  -1   5   0      295.55      278.52      8.96 o 
   0   5   0      168.90      173.57      5.83 o 
   1   5   0      297.26      280.44      8.98 o 
   2   5   0       95.73       91.94      2.82 o 
   3   5   0      576.56      542.83     13.78 o 
   4   5   0       77.09       75.10      2.49 o 
   5   5   0       23.12       29.46      1.48 o 
   6   5   0       13.95       12.37      1.40 o 
   7   5   0      180.43      176.93      6.36 o 
   8   5   0       37.84       43.46      2.57 o 
  -7   6   0        1.06       -1.28      1.99 o 
  -6   6   0      209.97      224.94     10.89 o 
  -5   6   0       95.97       98.94      5.42 o 
  -4   6   0      259.97      259.91     12.00 o 
  -3   6   0       83.35       75.95      4.39 o 
  -2   6   0       80.58       69.79      4.07 o 
  -1   6   0      193.90      178.56      8.69 o 
   0   6   0       40.07       39.02      2.05 o 
   1   6   0      196.76      190.39      8.43 o 
   2   6   0       79.06       74.72      3.08 o 
   3   6   0       83.64       77.61      2.61 o 
   4   6   0      259.82      245.64      6.71 o 
   5   6   0       97.54       89.04      3.62 o 
   6   6   0      210.25      203.56     10.28 o 
   7   6   0        1.18        0.62      1.05 o 
  -5   7   0        9.95       12.49      2.05 o 
  -4   7   0       83.53       84.04      4.98 o 
  -3   7   0       21.93       22.71      2.50 o 
  -2   7   0       73.94       69.01      3.07 o 
  -1   7   0       50.21       52.60      2.81 o 
   0   7   0        1.36        0.72      0.89 o 
   1   7   0       49.79       47.29      2.43 o 
   2   7   0       72.72       65.56      4.53 o 
   3   7   0       21.62       20.15      1.70 o 
   4   7   0       83.88       79.20      2.80 o 
   5   7   0       10.07       10.25      1.58 o 
  -1   8   0        7.90        7.93      1.60 o 
   0   8   0       58.67       62.20      2.98 o 
   1   8   0        7.87        6.85      1.39 o 
  -9   0   1      426.03      444.71     19.91 o 
  -7   0   1      237.33      247.47     11.38 o 
  -5   0   1      327.76      321.20     14.00 o 
  -3   0   1      798.28      767.38     35.03 o 
  -1   0   1     2136.76     2326.33     97.15 o 
   1   0   1     6608.25     7067.91    211.46 o 
   3   0   1      406.88      348.48     15.33 o 
   5   0   1      229.71      180.73      8.43 o 
   7   0   1     1370.93     1332.85     57.71 o 
   9   0   1       80.29       80.92      4.94 o 
 -10   1   1       41.32       45.69      3.09 o 
  -9   1   1      258.35      258.57      8.70 o 
  -8   1   1       58.87       58.73      2.86 o 
  -7   1   1      300.66      293.95      9.39 o 
  -6   1   1       25.27       26.43      1.70 o 
  -5   1   1      773.19      802.38     19.47 o 
  -4   1   1      170.07      185.20      5.10 o 
  -3   1   1       50.42       55.70      2.07 o 
  -2   1   1     2264.35     2596.05     76.21 o 
  -1   1   1      308.07      343.83     10.24 o 
   0   1   1      574.22      673.45     16.55 o 
   1   1   1      646.51      652.04     16.03 o 
   2   1   1      263.64      287.86      7.19 o 
   3   1   1      265.01      252.05      6.36 o 
   4   1   1      440.72      502.19     15.53 o 
   5   1   1       32.23       26.90      2.86 o 
   6   1   1      178.69      165.45      5.65 o 
   7   1   1      181.76      184.11      6.32 o 
   8   1   1       67.43       62.03      2.84 o 
   9   1   1        8.02       14.77      1.54 o 
  10   1   1        4.91        6.13      1.32 o 
 -10   2   1       23.66       17.42      2.76 o 
  -9   2   1       36.04       33.10      2.36 o 
  -8   2   1       50.89       46.37      2.89 o 
  -7   2   1       87.03       85.36      3.44 o 
  -6   2   1      255.19      259.31      8.24 o 
  -5   2   1      155.95      148.52      3.94 o 
  -4   2   1      119.54      134.24      3.54 o 
  -3   2   1      182.59      178.22      4.54 o 
  -2   2   1      405.72      402.07     12.05 o 
  -1   2   1       41.08       40.21      1.49 o 
   0   2   1      196.70      213.13      7.48 o 
   1   2   1      106.78      112.41      3.00 o 
   2   2   1      788.26      737.28     30.06 o 
   3   2   1     1786.05     1926.50     47.21 o 
   4   2   1      294.39      260.07      6.89 o 
   5   2   1      229.34      225.43      7.37 o 
   6   2   1       44.61       42.79      2.14 o 
   7   2   1        7.56        7.48      1.13 o 
   8   2   1       85.37       74.63      5.19 o 
   9   2   1       29.24       31.85      4.24 o 
  10   2   1       25.43       27.63      3.81 o 
 -10   3   1       68.02       67.30      5.06 o 
  -9   3   1       11.03       10.84      2.33 o 
  -8   3   1       39.94       42.38      3.59 o 
  -7   3   1       61.15       54.41      2.61 o 
  -6   3   1      146.23      162.07      6.21 o 
  -5   3   1      114.79      122.04      3.48 o 
  -4   3   1      377.21      366.00      9.07 o 
  -3   3   1       73.05       68.90      2.20 o 
  -2   3   1      159.12       83.60      3.92 o 
  -1   3   1      112.20      138.05      4.38 o 
   0   3   1      939.78      958.48     23.66 o 
   1   3   1       31.52       31.79      1.23 o 
   2   3   1      388.75      381.89      9.65 o 
   3   3   1      149.43      165.51      4.42 o 
   4   3   1      196.12      196.24     10.61 o 
   5   3   1       36.59       36.85      1.47 o 
   6   3   1      202.48      185.21      6.38 o 
   7   3   1       59.10       52.04      2.56 o 
   8   3   1       51.42       45.00      2.45 o 
   9   3   1       23.49       23.73      1.97 o 
  -9   4   1        0.17       -2.54      1.81 o 
  -8   4   1       50.06       47.21      3.89 o 
  -7   4   1       30.21       22.35      2.54 o 
  -6   4   1       61.27       67.64      2.81 o 
  -5   4   1      130.13      125.86      4.42 o 
  -4   4   1      176.61      180.84      5.92 o 
  -3   4   1       14.13       12.23      1.04 o 
  -2   4   1      493.72      466.94     14.10 o 
  -1   4   1      162.68      180.24      4.72 o 
   0   4   1      191.91      205.07      6.64 o 
   1   4   1       25.79       27.69      1.22 o 
   2   4   1       73.51       76.00      2.36 o 
   3   4   1       49.91       57.64      1.95 o 
   4   4   1      175.75      172.57      7.52 o 
   5   4   1       49.77       38.11      4.56 o 
   6   4   1       65.60       70.22      3.04 o 
   7   4   1       40.57       37.92      2.23 o 
   8   4   1      124.42      119.20      4.70 o 
  -8   5   1       76.36       83.84      5.48 o 
  -7   5   1        0.61        1.26      1.83 o 
  -6   5   1       79.54       92.00      3.62 o 
  -5   5   1       31.64       33.68      1.98 o 
  -4   5   1      296.62      304.18     11.02 o 
  -3   5   1      275.29      283.29      8.92 o 
  -2   5   1       40.18       41.72      2.90 o 
  -1   5   1       82.99       86.20      3.32 o 
   0   5   1      229.25      202.04      6.69 o 
   1   5   1       13.25       13.00      0.97 o 
   2   5   1      216.38      216.80      5.85 o 
   3   5   1       89.20       85.96      2.73 o 
   4   5   1      262.25      255.70      6.85 o 
   5   5   1       49.69       44.11      1.84 o 
   6   5   1       70.52       64.19      2.98 o 
   7   5   1       16.82       16.07      2.25 o 
   8   5   1      101.12       96.16      4.14 o 
  -7   6   1       70.54       84.36      5.48 o 
  -6   6   1      118.49      125.47      6.50 o 
  -5   6   1      102.41       93.20      5.06 o 
  -4   6   1       63.45       56.94      3.60 o 
  -3   6   1      118.39      107.97      5.67 o 
  -2   6   1        1.76        1.37      0.82 o 
  -1   6   1      111.20      107.03      4.03 o 
   0   6   1       88.94       85.37      4.33 o 
   1   6   1      407.92      382.53     12.17 o 
   2   6   1       61.31       55.32      2.07 o 
   3   6   1      112.10      107.84      3.35 o 
   4   6   1        0.66        2.56      0.80 o 
   5   6   1      162.06      144.49      5.81 o 
   6   6   1       37.96       36.40      2.34 o 
  -5   7   1       35.22       32.97      2.98 o 
  -4   7   1       36.21       39.15      3.08 o 
  -3   7   1      122.87      106.68      4.19 o 
  -2   7   1       43.28       43.05      2.28 o 
  -1   7   1        3.22        2.69      0.96 o 
   0   7   1       29.30       25.24      4.02 o 
   1   7   1      273.29      243.69      8.20 o 
   2   7   1        1.74        0.88      0.91 o 
   3   7   1       32.64       29.43      1.68 o 
   4   7   1       32.80       30.55      1.69 o 
   5   7   1      138.97      136.52      5.16 o 
  -1   8   1       97.53       93.59      3.94 o 
   0   8   1        2.85        2.28      1.00 o 
   1   8   1       54.85       48.84      2.61 o 
 -10   0   2      100.97       89.01      5.62 o 
  -8   0   2      497.30      547.35     23.87 o 
  -6   0   2       61.21       71.73      4.02 o 
  -4   0   2      183.91      166.30     10.13 o 
  -2   0   2     1037.60     1217.10     50.82 o 
   0   0   2      252.50      234.97     19.30 o 
   2   0   2     2056.59     2024.24    114.34 o 
   4   0   2       68.05       65.21      3.55 o 
   6   0   2     1200.98     1142.40     49.52 o 
   8   0   2      243.93      242.08     11.62 o 
  10   0   2       81.28       87.99      5.52 o 
 -10   1   2       74.13       73.17      3.60 o 
  -9   1   2       85.88       80.64      3.61 o 
  -8   1   2       45.51       41.35      2.37 o 
  -7   1   2       13.30       12.87      1.33 o 
  -6   1   2      238.11      222.74      7.63 o 
  -5   1   2      543.66      597.62     12.77 o 
  -4   1   2      342.05      362.85      8.94 o 
  -3   1   2      843.60      934.31     30.54 o 
  -2   1   2    11316.44    12890.98    428.51 o 
  -1   1   2     4460.06     5047.90    123.37 o 
   0   1   2      123.39      118.52      3.06 o 
   1   1   2      304.24      307.63      7.67 o 
   2   1   2     1101.93     1085.55     26.63 o 
   3   1   2      142.63      146.16      4.43 o 
   4   1   2      197.32      188.40      6.17 o 
   5   1   2      227.11      204.96      6.77 o 
   6   1   2      310.79      276.75      9.03 o 
   7   1   2       18.15       16.78      1.56 o 
   8   1   2       86.33       80.82      3.43 o 
   9   1   2       12.19       12.43      1.82 o 
 -10   2   2       38.86       40.82      2.88 o 
  -9   2   2      331.59      321.07     18.28 o 
  -8   2   2       60.59       63.99      2.97 o 
  -7   2   2       84.93       98.83      5.30 o 
  -6   2   2       84.41       86.32      3.23 o 
  -5   2   2       59.04       54.70      1.76 o 
  -4   2   2      237.53      243.17      6.12 o 
  -3   2   2      271.48      278.29      8.48 o 
  -2   2   2      704.53      813.03     24.08 o 
  -1   2   2       42.08       36.98      1.19 o 
   0   2   2      553.37      613.32     15.17 o 
   1   2   2      528.38      507.33     15.30 o 
   2   2   2      236.27      228.51     10.12 o 
   3   2   2      114.16      131.72      4.56 o 
   4   2   2       30.86       34.70      1.37 o 
   5   2   2      347.36      328.26     10.50 o 
   6   2   2      244.87      225.19      7.53 o 
   7   2   2        4.58        4.43      1.04 o 
   8   2   2       50.84       47.89      2.65 o 
   9   2   2       64.19       60.84      3.02 o 
 -10   3   2       21.96       17.54      2.88 o 
  -9   3   2       85.41       81.86      5.18 o 
  -8   3   2       12.80       10.37      1.39 o 
  -7   3   2       65.19       71.25      3.04 o 
  -6   3   2      269.09      283.59      7.26 o 
  -5   3   2      344.97      325.62      8.18 o 
  -4   3   2       79.92       81.80      3.53 o 
  -3   3   2      176.02      169.42      5.38 o 
  -2   3   2       92.28       89.83      3.02 o 
  -1   3   2      810.00      887.39     21.67 o 
   0   3   2      647.52      784.90     19.45 o 
   1   3   2      163.42      171.33      4.54 o 
   2   3   2      181.54      189.76      5.01 o 
   3   3   2      291.81      296.67     10.77 o 
   4   3   2       83.99       84.81      2.67 o 
   5   3   2       94.96       93.33      2.80 o 
   6   3   2       20.30       17.01      1.49 o 
   7   3   2       67.83       59.85      2.81 o 
   8   3   2        0.41        0.44      0.99 o 
   9   3   2       54.46       55.98      3.74 o 
  -9   4   2       91.97       91.08      5.70 o 
  -8   4   2        6.89        5.07      1.95 o 
  -7   4   2        8.24        9.66      1.91 o 
  -6   4   2       19.45       16.08      1.30 o 
  -5   4   2      747.07      734.64     22.11 o 
  -4   4   2      144.30      139.12      4.68 o 
  -3   4   2      366.41      183.84      8.21 o 
  -2   4   2        9.40       11.28      0.92 o 
  -1   4   2      307.35      319.61      8.07 o 
   0   4   2        7.05        8.12      0.71 o 
   1   4   2      215.61      216.58      5.73 o 
   2   4   2       22.61       25.80      1.25 o 
   3   4   2       80.11      105.37      3.11 o 
   4   4   2       61.90       59.05      2.07 o 
   5   4   2      379.63      352.14     24.85 o 
   6   4   2       40.86       34.50      2.47 o 
   7   4   2       53.64       49.00      2.59 o 
   8   4   2       49.54       46.10      3.10 o 
  -8   5   2       40.28       43.24      3.86 o 
  -7   5   2       65.06       65.33      4.42 o 
  -6   5   2       43.18       43.50      3.55 o 
  -5   5   2       97.87       96.12      3.64 o 
  -4   5   2       24.82       25.48      1.69 o 
  -3   5   2      299.46      318.11     15.74 o 
  -2   5   2       13.91       13.96      2.05 o 
  -1   5   2      397.52      362.85     11.48 o 
   0   5   2       89.45       89.26      3.41 o 
   1   5   2      156.50      156.50      4.37 o 
   2   5   2      145.71      141.42      4.04 o 
   3   5   2      465.36      435.69     11.22 o 
   4   5   2      244.20      232.35      6.30 o 
   5   5   2       21.07       22.22      1.37 o 
   6   5   2        4.42        3.14      1.12 o 
   7   5   2       93.47       87.38      6.15 o 
  -6   6   2       15.95       16.92      2.01 o 
  -5   6   2       86.50       81.16      4.61 o 
  -4   6   2       78.03       75.47      4.37 o 
  -3   6   2        4.88        6.00      1.02 o 
  -2   6   2       98.77       93.88      8.51 o 
  -1   6   2      278.87      260.66      8.59 o 
   0   6   2       26.38       27.30      1.82 o 
   1   6   2      245.88      234.74     12.80 o 
   2   6   2      194.14      184.84      5.19 o 
   3   6   2       97.27       89.61      2.93 o 
   4   6   2       21.48       19.29      1.34 o 
   5   6   2       88.85       87.27      4.17 o 
   6   6   2       13.76       13.46      1.65 o 
  -5   7   2       51.88       51.21      3.58 o 
  -4   7   2       63.99       59.91      2.87 o 
  -3   7   2       27.13       19.95      1.70 o 
  -2   7   2       57.06       52.03      2.57 o 
  -1   7   2      155.45      153.16      5.54 o 
   0   7   2       30.56       29.14      1.91 o 
   1   7   2        5.74        5.29      1.08 o 
   2   7   2       68.99       64.05      3.63 o 
   3   7   2       26.62       29.98      1.67 o 
   4   7   2       49.20       45.55      2.37 o 
  -1   8   2        6.60        6.13      1.69 o 
   0   8   2       26.88       26.50      2.06 o 
 -11   0   3       18.80       19.34      3.11 o 
  -9   0   3      253.48      250.46     11.90 o 
  -7   0   3      548.11      574.51     24.75 o 
  -5   0   3      133.50      123.36      5.00 o 
  -3   0   3      256.41      259.10     11.09 o 
  -1   0   3     2312.89     2342.26    113.99 o 
   1   0   3      147.30      144.53     14.30 o 
   3   0   3      333.40      300.71     15.54 o 
   5   0   3       86.02       75.15      4.20 o 
   7   0   3      185.59      190.26      9.32 o 
   9   0   3      118.26      128.72      7.14 o 
 -11   1   3       80.07       77.59      3.92 o 
 -10   1   3       28.93       27.17      2.50 o 
  -9   1   3      132.15      150.01      7.72 o 
  -8   1   3       20.23       20.76      1.66 o 
  -7   1   3      118.91      111.49      4.07 o 
  -6   1   3        3.27        4.49      0.44 o 
  -5   1   3      251.10      226.49      4.97 o 
  -4   1   3      165.96      162.73      8.47 o 
  -3   1   3      469.79      477.63     20.21 o 
  -2   1   3     1999.28     2123.60     88.61 o 
  -1   1   3     3939.56     4300.78    105.09 o 
   0   1   3       53.39       57.06      3.65 o 
   1   1   3     1050.21     1021.41     25.07 o 
   2   1   3      568.86      567.45     23.69 o 
   3   1   3      612.00      608.11     20.98 o 
   4   1   3      233.21      230.53      8.21 o 
   5   1   3      406.04      389.42     12.36 o 
   6   1   3      299.71      266.71      8.79 o 
   7   1   3      222.57      200.34      6.91 o 
   8   1   3        4.32        4.42      1.12 o 
   9   1   3       78.44       82.25      3.67 o 
 -10   2   3      138.11      135.77      5.28 o 
  -9   2   3       41.00       42.37      2.51 o 
  -8   2   3       34.20       38.72      2.27 o 
  -7   2   3       18.03       17.62      1.44 o 
  -6   2   3       94.68       94.73      2.76 o 
  -5   2   3       52.26       52.23      1.72 o 
  -4   2   3      585.78      656.30     19.60 o 
  -3   2   3       58.58       55.49      2.06 o 
  -2   2   3      443.55      454.19     13.59 o 
  -1   2   3      314.55      319.01      8.02 o 
   0   2   3      260.19      246.70      6.28 o 
   1   2   3       55.04       53.20      1.66 o 
   2   2   3      248.16      274.65      7.01 o 
   3   2   3        5.05        8.89      0.66 o 
   4   2   3      351.95      307.18      7.88 o 
   5   2   3      339.05      291.07     14.53 o 
   6   2   3       43.30       33.15      1.94 o 
   7   2   3        1.54        4.39      1.03 o 
   8   2   3       30.43       23.56      1.88 o 
   9   2   3      102.17       99.75      4.22 o 
 -10   3   3       13.93       12.78      2.50 o 
  -9   3   3        6.94        5.03      1.82 o 
  -8   3   3       63.77       64.44      2.98 o 
  -7   3   3      171.15      169.74      5.79 o 
  -6   3   3        4.17        4.28      1.07 o 
  -5   3   3       23.80       24.00      1.18 o 
  -4   3   3      141.00      137.47      4.52 o 
  -3   3   3       15.85       17.96      1.11 o 
  -2   3   3      200.28      191.40      5.99 o 
  -1   3   3        2.20        1.46      0.30 o 
   0   3   3       20.77       21.29      1.61 o 
   1   3   3     1162.97     1334.80     32.90 o 
   2   3   3      649.01      664.94     16.59 o 
   3   3   3       96.06       92.79      3.47 o 
   4   3   3      108.29      102.71      3.03 o 
   5   3   3       37.38       36.60      2.04 o 
   6   3   3      165.78      146.36      5.32 o 
   7   3   3       22.83       19.28      1.73 o 
   8   3   3       21.09       23.20      1.94 o 
  -9   4   3        2.49        2.72      1.93 o 
  -8   4   3      159.88      164.73      8.29 o 
  -7   4   3       27.48       23.32      2.43 o 
  -6   4   3      305.24      306.79      9.66 o 
  -5   4   3      272.37      282.37      8.88 o 
  -4   4   3      237.12      236.66     11.08 o 
  -3   4   3       72.38       54.25      2.92 o 
  -2   4   3      263.37      232.07      6.01 o 
  -1   4   3       43.31       44.86      1.52 o 
   0   4   3      378.27      369.34      9.45 o 
   1   4   3       78.52       81.61      3.84 o 
   2   4   3      312.69      331.47     10.13 o 
   3   4   3        2.73        3.86      0.69 o 
   4   4   3      110.98      106.71      4.31 o 
   5   4   3       66.41       55.46      2.88 o 
   6   4   3      250.67      217.67      7.54 o 
   7   4   3        3.22        3.96      1.24 o 
   8   4   3      127.85      121.75      4.92 o 
  -8   5   3       78.96       81.00      5.18 o 
  -7   5   3       17.75       16.60      2.36 o 
  -6   5   3      101.32      102.07      3.87 o 
  -5   5   3       36.59       37.29      2.04 o 
  -3   5   3      169.84      168.46      5.80 o 
  -2   5   3      276.62      260.23     12.13 o 
  -1   5   3       54.10       48.36      2.28 o 
   0   5   3      123.21      113.28      3.36 o 
   1   5   3       47.83       48.05      1.84 o 
   2   5   3      169.91      168.99      4.74 o 
   3   5   3       87.15       80.53      2.65 o 
   4   5   3      162.17      143.48      4.20 o 
   5   5   3       73.81       65.58      3.03 o 
   6   5   3      128.48      128.57      4.99 o 
   7   5   3        4.86        5.81      1.98 o 
  -6   6   3      103.61      104.48      5.62 o 
  -5   6   3       50.67       56.13      3.62 o 
  -4   6   3       34.58       33.01      1.99 o 
  -3   6   3       57.22       57.12      3.63 o 
  -2   6   3       78.64       64.93      3.11 o 
  -1   6   3       72.86       68.00      2.94 o 
   0   6   3      196.85      177.18      6.13 o 
   1   6   3       65.19       70.23      2.44 o 
   2   6   3      237.89      220.23      6.09 o 
   3   6   3       97.09       90.73      2.99 o 
   4   6   3        5.93        5.68      0.93 o 
   5   6   3       21.50       19.96      3.24 o 
   6   6   3       44.75       40.04      2.57 o 
  -5   7   3       79.24       85.68      3.69 o 
  -4   7   3       30.34       32.55      2.18 o 
  -3   7   3      150.09      149.74      5.50 o 
  -2   7   3       55.55       49.11      2.51 o 
  -1   7   3      108.77      106.87      4.21 o 
   0   7   3       53.67       53.27      4.22 o 
   1   7   3       52.20       54.34      2.68 o 
   2   7   3        5.26        3.55      0.86 o 
   3   7   3       69.43       61.41      5.19 o 
   4   7   3        2.15        2.05      0.86 o 
 -10   0   4       38.61       36.12      3.57 o 
  -8   0   4      228.54      249.41     11.54 o 
  -6   0   4     1223.66     1145.50     33.98 o 
  -4   0   4      577.79      524.98     22.21 o 
  -2   0   4      162.82      143.00      7.77 o 
   0   0   4     2235.57     2391.61     71.32 o 
   2   0   4     1103.38      551.44     23.24 o 
   4   0   4      212.23      173.40      5.54 o 
   6   0   4      168.16      149.74      7.55 o 
   8   0   4       29.72       30.91      3.00 o 
 -11   1   4       85.86       81.61      5.22 o 
 -10   1   4      292.85      307.99     14.31 o 
  -9   1   4        4.02        8.93      1.40 o 
  -8   1   4       11.07       10.02      2.47 o 
  -7   1   4       19.05       20.94      2.10 o 
  -6   1   4      240.42      228.34      5.06 o 
  -5   1   4       97.22       95.56      2.64 o 
  -4   1   4       31.30       23.83      1.82 o 
  -3   1   4      311.32      308.31     13.26 o 
  -2   1   4      236.67      221.94      8.19 o 
  -1   1   4      283.45      303.98     10.03 o 
   0   1   4      649.24      640.68     15.81 o 
   1   1   4      256.12      285.92      9.94 o 
   2   1   4       85.43       88.63      3.13 o 
   3   1   4      156.15      179.84      5.87 o 
   4   1   4      685.21      620.29     14.24 o 
   5   1   4      275.45      258.94     10.01 o 
   6   1   4      237.72      211.22      7.18 o 
   7   1   4        9.34        8.02      1.22 o 
   8   1   4      146.99      139.83      5.29 o 
   9   1   4        5.23        5.45      1.44 o 
 -10   2   4       58.16       62.93      3.21 o 
  -9   2   4        3.66        3.54      1.37 o 
  -8   2   4       60.74       61.11      2.81 o 
  -7   2   4      174.04      175.85      4.74 o 
  -6   2   4       51.94       55.05      1.87 o 
  -5   2   4      277.74      300.92      9.28 o 
  -4   2   4     1738.87     2010.60     59.28 o 
  -3   2   4     2714.37     3125.70    130.45 o 
  -2   2   4      155.14      177.25      5.71 o 
  -1   2   4      205.98      228.22      5.84 o 
   0   2   4      227.92      238.06      9.07 o 
   1   2   4      279.10      296.23      7.54 o 
   2   2   4      203.10      189.30      5.65 o 
   3   2   4      346.61      302.89     10.64 o 
   4   2   4       80.48       63.98      2.08 o 
   5   2   4       99.02       84.09      3.38 o 
   6   2   4       69.77       56.03      4.66 o 
   7   2   4       32.27       31.36      2.05 o 
   8   2   4       35.97       32.67      2.19 o 
 -10   3   4        0.89       -2.24      1.49 o 
  -9   3   4       13.91       14.78      1.60 o 
  -8   3   4       64.94       61.41      2.88 o 
  -7   3   4      333.78      343.14      8.75 o 
  -6   3   4      289.61      292.98      7.50 o 
  -5   3   4      272.09      266.37      8.35 o 
  -4   3   4      248.59      274.87      8.54 o 
  -3   3   4      190.59      178.09      5.67 o 
  -2   3   4       10.90       10.87      0.78 o 
  -1   3   4      207.26      209.48      5.48 o 
   0   3   4      114.30      115.77      3.23 o 
   1   3   4      131.82      142.60      4.65 o 
   2   3   4       53.97       63.68      2.07 o 
   3   3   4      222.42      219.39      5.84 o 
   4   3   4      284.00      267.63      7.03 o 
   5   3   4      104.53       90.72      3.64 o 
   6   3   4        9.34        8.59      1.34 o 
   7   3   4        7.22       10.87      1.43 o 
   8   3   4       26.17       25.93      2.11 o 
  -9   4   4       66.96       68.48      4.58 o 
  -8   4   4        5.63        3.45      1.71 o 
  -7   4   4      174.47      180.25      6.04 o 
  -6   4   4        8.66        8.81      1.06 o 
  -5   4   4       65.50       68.39      2.77 o 
  -4   4   4      198.78      218.20      6.97 o 
  -3   4   4      474.65      463.12     11.62 o 
  -2   4   4       70.76       73.65      2.25 o 
  -1   4   4      291.91      314.99      6.94 o 
   0   4   4        0.94        0.66      0.54 o 
   1   4   4      518.93      521.69     13.20 o 
   2   4   4      293.98      303.53      7.94 o 
   3   4   4      323.13      316.13     10.00 o 
   4   4   4       33.77       33.03      1.54 o 
   5   4   4      129.47      120.18      4.58 o 
   6   4   4       22.45       25.02      1.98 o 
   7   4   4      149.26      149.86      5.72 o 
  -8   5   4       19.19       17.77      2.55 o 
  -7   5   4      100.50      104.99      3.99 o 
  -6   5   4       22.35       25.16      1.69 o 
  -5   5   4      135.19      139.80      5.57 o 
  -4   5   4      117.91      121.15      5.31 o 
  -3   5   4      129.02      119.18      4.39 o 
  -2   5   4        9.49        7.39      1.67 o 
  -1   5   4      138.11      132.89      6.18 o 
   0   5   4       18.84       17.72      1.13 o 
   1   5   4      156.26      151.61      4.32 o 
   2   5   4       22.41       20.25      1.58 o 
   3   5   4      146.54      144.18      4.20 o 
   4   5   4       20.78       17.86      1.26 o 
   5   5   4       43.30       38.54      3.96 o 
   6   5   4        9.15       12.20      2.53 o 
  -6   6   4       24.54       29.24      2.63 o 
  -5   6   4       20.07       18.22      1.61 o 
  -4   6   4       45.52       45.76      2.35 o 
  -3   6   4       57.33       56.09      2.63 o 
  -2   6   4      196.07      180.83      6.31 o 
  -1   6   4       10.96        6.16      1.11 o 
   0   6   4       88.94       73.84      3.14 o 
   1   6   4       73.74       80.56      2.71 o 
   2   6   4       21.37       19.66      1.34 o 
   3   6   4        0.79        0.08      0.72 o 
   4   6   4       34.78       31.33      1.70 o 
   5   6   4       63.83       60.57      3.52 o 
  -5   7   4        2.55        2.71      1.28 o 
  -4   7   4      110.97      100.27      8.59 o 
  -3   7   4       12.72       12.15      2.04 o 
  -2   7   4       61.43       60.45      3.72 o 
  -1   7   4       31.43       33.08      2.08 o 
   0   7   4      374.80      350.37     11.47 o 
   1   7   4        9.16        7.66      1.48 o 
   2   7   4       25.56       28.80      1.65 o 
   3   7   4       22.16       21.68      1.53 o 
 -11   0   5       47.96       57.87      4.65 o 
  -9   0   5       78.86       75.35      4.67 o 
  -7   0   5      252.39      240.92     19.26 o 
  -5   0   5      127.45      105.22      4.90 o 
  -3   0   5      372.48      378.74     16.24 o 
  -1   0   5     1073.44     1089.12     32.63 o 
   1   0   5     2906.42     3292.64     98.10 o 
   3   0   5       20.92       17.44      1.49 o 
   5   0   5      465.63      426.96     19.22 o 
   7   0   5       31.59       29.00      2.78 o 
 -11   1   5       25.96       32.24      2.50 o 
 -10   1   5       45.36       49.59      2.81 o 
  -9   1   5       11.74        9.84      1.34 o 
  -8   1   5       87.06       80.43      3.95 o 
  -7   1   5       87.02       86.35      2.22 o 
  -6   1   5       37.41       36.74      1.57 o 
  -5   1   5      193.41      200.42      6.29 o 
  -4   1   5      201.94      212.81      6.66 o 
  -3   1   5      893.48      927.19     22.71 o 
  -2   1   5      109.57      112.25      3.70 o 
  -1   1   5      232.41      220.39      5.59 o 
   0   1   5       66.07       67.79      2.83 o 
   1   1   5      227.01      210.90      9.46 o 
   2   1   5       34.78       27.28      1.22 o 
   3   1   5      160.05      145.91      5.88 o 
   4   1   5       19.17       20.16      0.88 o 
   5   1   5      121.81      127.57      4.68 o 
   6   1   5       81.42       64.32      2.89 o 
   7   1   5      144.96      124.25      4.78 o 
   8   1   5      103.01       92.57      3.97 o 
 -10   2   5        2.57        8.95      2.29 o 
  -9   2   5       66.55       67.31      3.11 o 
  -8   2   5        2.22        1.71      1.12 o 
  -7   2   5       41.46       37.16      1.31 o 
  -6   2   5       54.83       62.48      2.13 o 
  -5   2   5       39.01       42.62      1.90 o 
  -4   2   5      941.47     1048.94     44.24 o 
  -3   2   5     1595.26     1793.46     53.76 o 
  -2   2   5      558.68      702.48     17.40 o 
  -1   2   5      459.00      505.85     15.13 o 
   0   2   5      186.73      188.41      4.94 o 
   1   2   5      132.18      121.63      3.36 o 
   2   2   5      132.91      122.06      3.41 o 
   3   2   5       89.36       85.33      3.26 o 
   4   2   5      667.21      593.87     14.95 o 
   5   2   5      137.42      139.25      5.07 o 
   6   2   5       73.87       66.45      3.01 o 
   7   2   5       70.93       67.21      3.59 o 
   8   2   5       27.21       24.64      2.52 o 
 -10   3   5       79.72       83.96      4.45 o 
  -9   3   5        0.21       -0.63      0.98 o 
  -8   3   5      126.19      133.21      4.85 o 
  -7   3   5      137.28      139.10      3.94 o 
  -6   3   5      318.05      325.15     10.15 o 
  -5   3   5       12.52       14.09      1.21 o 
  -4   3   5       97.41       88.24      3.15 o 
  -3   3   5       27.49       32.46      1.32 o 
  -2   3   5      271.96      279.47     15.54 o 
  -1   3   5        0.11       -0.06      0.42 o 
   0   3   5      319.16      350.64     17.44 o 
   1   3   5       52.23       55.19      3.50 o 
   2   3   5      137.67      144.37      4.05 o 
   3   3   5      350.53      356.08      9.21 o 
   4   3   5      257.99      227.22      8.08 o 
   5   3   5       41.92       48.09      2.47 o 
   6   3   5       63.05       58.98      2.90 o 
   7   3   5       51.66       44.55      2.57 o 
  -9   4   5        6.65        5.61      1.88 o 
  -8   4   5       84.57       93.29      5.37 o 
  -7   4   5       65.26       72.68      3.00 o 
  -6   4   5       78.53       85.73      4.00 o 
  -5   4   5       50.30       55.14      2.39 o 
  -4   4   5      161.40      156.57      4.33 o 
  -3   4   5       87.69       85.25      2.60 o 
  -2   4   5      137.37      126.83      3.55 o 
  -1   4   5       46.95       54.62      1.92 o 
   0   4   5      755.44      776.27     19.42 o 
   1   4   5      140.51      130.93      4.15 o 
   2   4   5      394.96      383.20      9.91 o 
   3   4   5      112.07      109.82      3.34 o 
   4   4   5       82.08       78.97      3.25 o 
   5   4   5       13.85       11.67      1.43 o 
   6   4   5       16.51       16.28      1.72 o 
   7   4   5        0.34        0.68      2.22 o 
  -8   5   5       90.52       94.22      5.52 o 
  -7   5   5       82.78       90.33      3.59 o 
  -6   5   5       70.15       70.18      2.94 o 
  -5   5   5        5.41        5.05      1.03 o 
  -4   5   5       32.98       30.86      1.90 o 
  -3   5   5       33.47       34.12      2.01 o 
  -2   5   5      384.73      347.08     14.98 o 
  -1   5   5        7.19        7.17      1.12 o 
   0   5   5       86.33       97.32      3.04 o 
   1   5   5      112.11      112.87      3.44 o 
   2   5   5      147.07      144.19      4.22 o 
   3   5   5       54.16       50.86      2.04 o 
   4   5   5      172.49      150.70      4.44 o 
   5   5   5       18.88       19.30      1.86 o 
   6   5   5       56.63       59.90      3.15 o 
  -7   6   5       12.03       11.06      1.81 o 
  -6   6   5       29.48       38.74      4.02 o 
  -5   6   5      208.52      214.06      7.38 o 
  -4   6   5       47.45       50.76      2.54 o 
  -3   6   5       35.59       32.88      2.04 o 
  -2   6   5       27.15       23.33      2.58 o 
  -1   6   5       84.69       91.29      3.72 o 
   0   6   5       38.64       44.55      1.88 o 
   1   6   5        7.49        8.93      1.00 o 
   2   6   5       43.18       39.56      1.82 o 
   3   6   5       48.15       48.89      2.07 o 
   4   6   5       58.09       54.61      2.93 o 
  -5   7   5        2.63        2.17      1.03 o 
  -4   7   5       23.61       25.82      2.01 o 
  -3   7   5       64.19       61.93      5.79 o 
  -2   7   5       23.79       24.81      1.94 o 
  -1   7   5       66.44       60.85      5.20 o 
   0   7   5      123.81      115.30      4.56 o 
   1   7   5       32.03       37.10      2.26 o 
   2   7   5        6.13        6.10      1.00 o 
 -10   0   6       67.38       67.94      4.53 o 
  -8   0   6      251.04      237.59     10.98 o 
  -6   0   6      212.92      204.08      9.09 o 
  -4   0   6      106.70       95.67      4.59 o 
  -2   0   6      574.81      521.71     15.79 o 
   0   0   6      715.81      722.14     21.82 o 
   2   0   6      423.86      393.61     18.21 o 
   4   0   6       20.84       22.90      2.28 o 
   6   0   6      186.08      163.51      8.32 o 
   8   0   6      170.26      157.46      8.45 o 
 -11   1   6        9.04        9.55      1.69 o 
 -10   1   6       68.13       66.97      3.18 o 
  -9   1   6       55.45       52.11      2.62 o 
  -8   1   6      337.14      349.20     21.99 o 
  -7   1   6        1.78        2.00      0.54 o 
  -6   1   6      139.59      129.07      3.54 o 
  -5   1   6       57.86       58.75      2.25 o 
  -4   1   6      358.76      358.05      9.01 o 
  -3   1   6      154.90      155.93      4.12 o 
  -2   1   6       41.99       42.54      1.42 o 
  -1   1   6      557.48      620.94     13.29 o 
   0   1   6      618.15      592.08     12.69 o 
   1   1   6       19.16       18.46      0.82 o 
   2   1   6      122.56      105.81      4.09 o 
   3   1   6       52.53       41.58      2.83 o 
   4   1   6       25.71       25.89      1.74 o 
   5   1   6       42.61       41.88      2.45 o 
   6   1   6       37.20       34.47      3.90 o 
   7   1   6       53.59       51.53      3.70 o 
   8   1   6       25.60       24.87      2.09 o 
 -10   2   6        0.23       -0.66      1.93 o 
  -9   2   6       74.13       76.65      3.34 o 
  -8   2   6      246.72      246.94      8.10 o 
  -7   2   6       92.25       90.10      4.13 o 
  -6   2   6       86.01       84.11      2.54 o 
  -5   2   6      274.06      279.88      8.74 o 
  -4   2   6      123.39      144.99      4.89 o 
  -3   2   6       11.47       17.43      1.20 o 
  -2   2   6      134.94      125.63      3.40 o 
  -1   2   6       60.92       59.99      2.76 o 
   0   2   6       66.92       66.57      2.05 o 
   1   2   6       59.97       63.08      2.03 o 
   2   2   6      568.86      527.13     13.28 o 
   3   2   6      622.81      558.15     17.46 o 
   4   2   6      212.51      206.49      7.03 o 
   5   2   6       96.12       76.18      3.27 o 
   6   2   6       16.59       14.26      2.08 o 
   7   2   6       20.55       20.72      1.87 o 
 -10   3   6       17.14       14.71      1.75 o 
  -9   3   6       55.25       61.28      4.40 o 
  -8   3   6        0.16       -1.34      1.88 o 
  -7   3   6       46.01       43.65      2.40 o 
  -6   3   6      778.92      880.59     26.41 o 
  -5   3   6      912.04      974.33     29.74 o 
  -4   3   6       55.40       58.85      2.00 o 
  -3   3   6       92.15       92.33      3.67 o 
  -2   3   6       99.08      109.66      3.12 o 
  -1   3   6      401.22      427.25     10.83 o 
   0   3   6      262.89      255.14      6.90 o 
   1   3   6      480.28      489.16     15.88 o 
   2   3   6      104.59      100.68      3.91 o 
   3   3   6      174.63      167.79      4.69 o 
   4   3   6      137.78      137.13      5.39 o 
   5   3   6      148.34      134.87      5.06 o 
   6   3   6       46.72       42.54      2.88 o 
   7   3   6       25.20       21.08      1.98 o 
  -9   4   6      131.27      148.42      7.73 o 
  -8   4   6        2.75        3.14      1.53 o 
  -7   4   6       59.09       62.41      2.74 o 
  -6   4   6       26.71       32.03      1.85 o 
  -5   4   6        0.18        0.92      0.63 o 
  -4   4   6       91.98       85.01      2.67 o 
  -3   4   6      119.38      123.24      3.54 o 
  -2   4   6       13.26       14.96      1.19 o 
  -1   4   6      381.94      386.40      9.95 o 
   0   4   6       60.56       75.95      2.50 o 
   1   4   6       37.95       41.67      2.24 o 
   2   4   6      132.89      127.02      3.75 o 
   3   4   6        2.10        2.83      0.76 o 
   4   4   6        5.34        8.29      1.27 o 
   5   4   6       64.18       66.06      3.15 o 
   6   4   6        1.57        1.24      1.14 o 
  -8   5   6        0.30       -2.04      1.36 o 
  -7   5   6       47.87       49.19      2.49 o 
  -6   5   6        7.90       11.44      1.07 o 
  -5   5   6      151.76      165.29      5.86 o 
  -4   5   6      100.21      105.71      4.32 o 
  -3   5   6       71.33       61.85      4.02 o 
  -2   5   6      121.80      110.76      4.23 o 
  -1   5   6       65.78       84.78      2.74 o 
   0   5   6       33.68       33.18      1.58 o 
   1   5   6       91.02       91.18      2.97 o 
   2   5   6       21.67       22.19      1.41 o 
   3   5   6       99.92       99.01      4.00 o 
   4   5   6       24.56       28.79      2.20 o 
   5   5   6      115.07      114.30      5.39 o 
  -7   6   6       50.46       51.25      2.69 o 
  -6   6   6       97.53      109.26      9.94 o 
  -5   6   6       16.78       11.60      1.99 o 
  -4   6   6       65.66       58.73      3.39 o 
  -3   6   6       63.67       64.58      6.32 o 
  -2   6   6       79.97       78.08      3.44 o 
  -1   6   6       39.96       39.20      2.26 o 
   0   6   6       10.89       13.03      1.14 o 
   1   6   6        9.08        9.46      1.07 o 
   2   6   6      114.59      113.01      3.61 o 
   3   6   6        7.17        8.03      1.77 o 
   4   6   6       81.31       86.71      3.92 o 
  -4   7   6      116.49      113.87      4.59 o 
  -3   7   6        2.09        2.51      1.12 o 
  -2   7   6       19.33       17.07      1.77 o 
  -1   7   6       34.25       37.52      2.35 o 
   0   7   6        2.33        1.82      1.08 o 
   1   7   6        7.63        5.84      1.00 o 
 -11   0   7       21.11       19.90      2.79 o 
  -9   0   7       35.47       42.91      3.25 o 
  -7   0   7      242.54      238.84     10.66 o 
  -5   0   7      410.54      356.48     15.51 o 
  -3   0   7      685.37      644.78     19.48 o 
  -1   0   7       37.97       30.26      1.40 o 
   1   0   7      123.10      102.18      7.08 o 
   3   0   7       57.46       37.25      2.20 o 
   5   0   7      431.34      340.80     15.77 o 
   7   0   7      386.00      361.67     17.00 o 
 -10   1   7        2.22        1.64      1.13 o 
  -9   1   7       49.77       52.92      2.58 o 
  -8   1   7       29.94       26.43      1.72 o 
  -7   1   7       81.09       79.35      2.44 o 
  -6   1   7       43.35       36.36      1.73 o 
  -5   1   7      157.70      145.03      8.05 o 
  -4   1   7      121.46      128.48      3.97 o 
  -3   1   7      355.37      369.91      9.31 o 
  -2   1   7      156.92      145.61      3.34 o 
  -1   1   7      937.12      910.64     20.14 o 
   0   1   7       78.16       87.71      2.24 o 
   1   1   7      105.31      102.29      2.52 o 
   2   1   7       42.95       37.44      1.28 o 
   3   1   7      347.15      324.64     10.46 o 
   4   1   7      137.49      112.88      4.26 o 
   5   1   7       25.68       22.49      1.77 o 
   6   1   7       34.94       33.60      2.18 o 
   7   1   7       54.56       48.89      5.43 o 
 -10   2   7       52.21       52.93      2.82 o 
  -9   2   7       69.63       75.09      3.35 o 
  -8   2   7      247.31      258.59      6.82 o 
  -7   2   7      160.22      167.30      5.97 o 
  -6   2   7      169.90      173.39      4.69 o 
  -5   2   7       66.64       66.50      2.19 o 
  -4   2   7      221.08      247.98      8.36 o 
  -3   2   7       34.02       36.25      1.79 o 
  -2   2   7       21.81       28.05      1.36 o 
  -1   2   7      365.11      387.65      9.82 o 
   0   2   7       18.64       17.75      1.34 o 
   1   2   7      202.43      193.05      5.47 o 
   2   2   7       42.33       42.83      2.28 o 
   3   2   7      341.96      357.93     11.97 o 
   4   2   7       38.82       32.37      2.02 o 
   5   2   7       58.61       44.92      2.43 o 
   6   2   7       64.87       58.41      2.93 o 
   7   2   7       50.17       49.14      4.71 o 
 -10   3   7       34.17       34.18      2.35 o 
  -9   3   7        0.44        0.41      1.47 o 
  -8   3   7       91.92      102.82      3.32 o 
  -7   3   7       37.07       44.18      1.76 o 
  -6   3   7      108.84      122.42      3.59 o 
  -5   3   7     1033.74     1121.67     27.60 o 
  -4   3   7      277.49      304.28      9.77 o 
  -3   3   7       50.12       49.24      2.33 o 
  -2   3   7      190.17      196.27      5.25 o 
  -1   3   7       92.88       91.41      3.95 o 
   0   3   7      526.06      514.60     14.46 o 
   1   3   7      592.88      573.79     17.05 o 
   2   3   7      245.09      253.91      6.78 o 
   3   3   7      158.28      153.98      6.70 o 
   4   3   7       60.86       55.28      2.72 o 
   5   3   7       27.35       25.34      2.00 o 
   6   3   7      105.40      103.94      4.36 o 
  -9   4   7       10.42        9.84      2.00 o 
  -8   4   7       40.39       41.66      3.34 o 
  -7   4   7       14.51       16.98      2.28 o 
  -6   4   7        8.07        9.34      0.96 o 
  -5   4   7       53.58       51.22      1.96 o 
  -4   4   7      301.50      302.51      7.90 o 
  -3   4   7        6.46        6.27      0.73 o 
  -2   4   7      113.12      109.67      4.17 o 
  -1   4   7       97.25      102.77      3.14 o 
   0   4   7       93.99       97.78      3.41 o 
   1   4   7       10.58       11.00      1.03 o 
   2   4   7      246.73      243.86      6.64 o 
   3   4   7       30.94       32.07      1.65 o 
   4   4   7       32.95       31.13      2.20 o 
   5   4   7        0.94       -1.50      1.00 o 
   6   4   7       66.61       69.68      3.48 o 
  -8   5   7       63.32       82.66      5.05 o 
  -7   5   7       36.16       41.12      1.91 o 
  -6   5   7       60.47       64.18      2.97 o 
  -5   5   7        5.19        4.71      1.09 o 
  -4   5   7       15.13       18.69      1.66 o 
  -3   5   7      126.80      127.79      5.38 o 
  -2   5   7      138.44      166.15      5.95 o 
  -1   5   7       18.52       21.38      1.71 o 
   0   5   7      148.90      153.42      4.48 o 
   1   5   7       10.42       10.32      1.09 o 
   2   5   7       47.27       50.41      2.11 o 
   3   5   7       53.47       52.67      2.19 o 
   4   5   7      108.30      113.09      4.65 o 
  -6   6   7        2.17        3.95      1.14 o 
  -5   6   7       18.35       18.36      1.73 o 
  -4   6   7       34.37       39.71      6.09 o 
  -3   6   7       25.17       20.16      1.79 o 
  -2   6   7       30.51       34.69      2.29 o 
  -1   6   7       70.21       69.98      3.23 o 
   0   6   7       21.93       25.42      2.05 o 
   1   6   7      133.38      144.21      4.38 o 
   2   6   7       78.85       76.12      3.28 o 
   3   6   7       77.26       84.58      3.05 o 
  -3   7   7       44.52       43.22      3.70 o 
  -2   7   7       24.05       29.08      2.28 o 
  -1   7   7       44.98       46.83      4.44 o 
   0   7   7       12.97       12.19      1.62 o 
 -10   0   8       75.52       80.33      4.96 o 
  -8   0   8       93.15       86.73      6.12 o 
  -6   0   8      397.96      346.74     15.22 o 
  -4   0   8      122.44      108.40      5.32 o 
  -2   0   8      364.09      336.81     13.07 o 
   0   0   8      205.76      196.93      6.35 o 
   2   0   8       97.75       88.89      3.28 o 
   4   0   8      167.46      142.83      7.34 o 
   6   0   8       65.57       45.19      3.63 o 
 -10   1   8      176.23      197.78      6.92 o 
  -9   1   8        7.00        7.06      1.18 o 
  -8   1   8      154.45      156.64      7.75 o 
  -7   1   8       24.86       20.24      1.36 o 
  -6   1   8       53.08       53.93      2.30 o 
  -5   1   8       33.65       32.50      3.01 o 
  -4   1   8      132.33      114.92      3.22 o 
  -3   1   8       23.19       30.26      1.23 o 
  -2   1   8      417.00      388.58      8.66 o 
  -1   1   8       66.57       72.03      1.89 o 
   0   1   8      490.54      480.30     10.45 o 
   1   1   8       90.36       90.19      2.34 o 
   2   1   8       55.70       52.72      1.64 o 
   3   1   8       53.28       37.67      2.49 o 
   4   1   8        2.00        1.38      0.97 o 
   5   1   8       24.35       25.58      1.94 o 
   6   1   8       89.90       79.02      3.58 o 
 -10   2   8       78.76       83.92      3.65 o 
  -9   2   8      135.21      138.31      5.60 o 
  -8   2   8       77.58       76.07      3.35 o 
  -7   2   8       13.96       14.26      1.01 o 
  -6   2   8      150.89      138.83      5.40 o 
  -5   2   8       54.10       49.37      3.28 o 
  -4   2   8       25.34       28.05      1.85 o 
  -3   2   8      308.43      314.50      8.11 o 
  -2   2   8      328.14      287.15      7.45 o 
  -1   2   8      307.57      295.75      9.21 o 
   0   2   8       35.30       33.57      1.61 o 
   1   2   8       61.36       62.20      2.85 o 
   2   2   8       43.96       55.19      2.19 o 
   3   2   8      142.68      129.72      5.36 o 
   4   2   8       48.20       47.03      3.96 o 
   5   2   8      134.29      119.31      4.69 o 
   6   2   8       44.17       40.19      2.49 o 
  -9   3   8       51.96       57.13      2.94 o 
  -8   3   8       35.32       36.36      1.88 o 
  -7   3   8        6.57        6.23      0.82 o 
  -6   3   8      183.20      196.18      4.66 o 
  -5   3   8       10.25       10.86      1.25 o 
  -4   3   8       61.75       68.53      2.95 o 
  -3   3   8      214.87      221.99      7.39 o 
  -2   3   8       35.95       39.19      2.11 o 
  -1   3   8        6.30        7.50      0.79 o 
   0   3   8      155.78      159.00      4.47 o 
   1   3   8      102.64      108.91      3.32 o 
   2   3   8      411.88      407.66     13.43 o 
   3   3   8      163.07      166.42      7.00 o 
   4   3   8       15.78       15.39      1.62 o 
   5   3   8       85.27       86.78      3.85 o 
   6   3   8       54.66       57.89      3.13 o 
  -9   4   8       30.18       40.64      3.46 o 
  -8   4   8       75.46       86.86      2.90 o 
  -7   4   8      447.93      480.77     12.33 o 
  -6   4   8       17.92       19.46      1.27 o 
  -5   4   8       96.48      102.87      3.20 o 
  -4   4   8       33.27       31.80      1.51 o 
  -3   4   8       61.27       68.27      3.03 o 
  -2   4   8        7.85        7.11      1.16 o 
  -1   4   8      109.89      110.55      4.25 o 
   0   4   8      158.32      166.36      4.73 o 
   1   4   8      205.16      200.20      8.00 o 
   2   4   8      100.38      107.95      3.44 o 
   3   4   8      105.46      111.60      3.75 o 
   4   4   8        7.38        6.18      1.56 o 
   5   4   8        7.23        5.80      1.87 o 
  -8   5   8       41.63       57.33      3.89 o 
  -7   5   8       48.44       56.30      2.82 o 
  -6   5   8       25.75       24.26      1.92 o 
  -5   5   8       52.94       57.99      2.85 o 
  -4   5   8       67.78       72.95      3.28 o 
  -3   5   8      178.54      180.14      6.42 o 
  -2   5   8       30.96       30.21      2.06 o 
  -1   5   8       36.74       38.55      2.31 o 
   0   5   8        2.74        2.47      1.04 o 
   1   5   8       98.44      106.39      3.45 o 
   2   5   8       48.49       53.92      2.25 o 
   3   5   8       19.76       18.98      1.47 o 
   4   5   8       45.01       48.59      2.89 o 
  -6   6   8       46.57       52.15      2.80 o 
  -5   6   8        5.67        6.37      1.32 o 
  -4   6   8       47.03       50.63      2.77 o 
  -3   6   8       45.86       52.18      2.80 o 
  -2   6   8       23.10       25.00      2.95 o 
  -1   6   8       21.35       21.79      1.93 o 
   0   6   8       47.38       55.37      2.91 o 
   1   6   8       20.29       17.76      1.82 o 
   2   6   8       17.56       23.03      2.12 o 
  -9   0   9       47.34       54.93      3.77 o 
  -7   0   9      124.92      104.58      5.36 o 
  -5   0   9      242.97      225.79     10.30 o 
  -3   0   9      329.27      270.66     12.13 o 
  -1   0   9      210.72      192.60     10.91 o 
   1   0   9      264.73      242.40      7.81 o 
   3   0   9       28.13       26.60      1.81 o 
   5   0   9       51.88       43.03      3.54 o 
 -10   1   9      130.08      129.39      4.93 o 
  -9   1   9      234.36      249.83      8.28 o 
  -8   1   9       30.55       30.27      2.41 o 
  -7   1   9       78.07       67.66      2.75 o 
  -6   1   9       87.26       83.25      3.20 o 
  -5   1   9      130.39      111.74      4.00 o 
  -4   1   9        6.96        8.47      0.97 o 
  -3   1   9      121.37      116.59      3.31 o 
  -2   1   9        2.11        2.83      0.57 o 
  -1   1   9       75.97       70.49      1.92 o 
   0   1   9       42.37       41.25      1.38 o 
   1   1   9      223.54      215.10      4.98 o 
   2   1   9       11.13       10.78      0.92 o 
   3   1   9      184.56      153.99      4.40 o 
   4   1   9       25.48       23.70      1.86 o 
   5   1   9      234.98      215.12      7.55 o 
   6   1   9       67.03       68.41      3.36 o 
 -10   2   9       18.89       20.77      2.17 o 
  -9   2   9       12.32       17.20      1.53 o 
  -8   2   9       15.97       17.16      1.16 o 
  -7   2   9      181.57      186.54      5.12 o 
  -6   2   9       97.59       89.82      3.53 o 
  -5   2   9       12.23       10.58      1.17 o 
  -4   2   9      315.54      317.25     12.10 o 
  -3   2   9       61.42       61.26      2.31 o 
  -2   2   9      887.26      869.92     29.63 o 
  -1   2   9      263.32      258.26      6.82 o 
   0   2   9       40.46       38.04      1.37 o 
   1   2   9      302.99      310.24      7.02 o 
   2   2   9      171.47      168.10      4.09 o 
   3   2   9       13.39       14.62      1.16 o 
   4   2   9      100.17       97.73      4.01 o 
   5   2   9       39.11       36.29      2.37 o 
  -9   3   9        4.91        5.56      1.14 o 
  -8   3   9       17.51       18.50      1.24 o 
  -7   3   9       84.43       85.35      2.81 o 
  -6   3   9      243.81      252.65      6.72 o 
  -5   3   9       59.55       57.13      2.17 o 
  -4   3   9       47.24       47.99      3.73 o 
  -3   3   9       87.56       88.63      3.56 o 
  -2   3   9      149.98      151.64      5.37 o 
  -1   3   9       33.83       36.15      2.09 o 
   0   3   9       64.02       63.20      2.89 o 
   1   3   9      172.37      180.29      5.09 o 
   2   3   9       53.91       56.26      1.87 o 
   3   3   9       22.51       25.16      1.49 o 
   4   3   9       86.55       90.02      3.90 o 
   5   3   9       15.84       19.24      1.95 o 
  -8   4   9      189.92      209.36      6.40 o 
  -7   4   9      195.50      201.78      5.63 o 
  -6   4   9      234.88      263.08      7.09 o 
  -5   4   9       10.13        9.40      0.96 o 
  -4   4   9       23.36       30.77      4.41 o 
  -3   4   9        0.64        1.50      0.94 o 
  -2   4   9      131.97      137.89      5.11 o 
  -1   4   9       47.13       44.33      3.06 o 
   0   4   9      273.37      291.42     12.22 o 
   1   4   9        8.94       10.15      1.43 o 
   2   4   9      205.22      215.94      6.08 o 
   3   4   9       32.81       32.33      2.28 o 
   4   4   9       74.42       77.29      3.66 o 
  -7   5   9        1.46        0.05      1.46 o 
  -6   5   9       23.07       26.44      2.06 o 
  -5   5   9       10.07       10.75      1.50 o 
  -4   5   9       30.69       32.87      2.21 o 
  -3   5   9       33.56       32.77      2.27 o 
  -2   5   9        5.55        6.31      1.29 o 
  -1   5   9       59.44       74.12      3.41 o 
   0   5   9      200.78      213.76      7.50 o 
   1   5   9       11.73       12.63      1.59 o 
   2   5   9        2.31        2.14      1.13 o 
   3   5   9        4.45        4.49      1.40 o 
  -5   6   9       77.52       79.02      3.66 o 
  -4   6   9       62.31       73.63      3.51 o 
  -3   6   9       36.03       41.04      2.57 o 
  -2   6   9       23.32       24.42      2.11 o 
  -1   6   9        0.90        2.90      1.19 o 
   0   6   9       19.29       20.55      2.10 o 
 -10   0  10       82.06       89.48      5.38 o 
  -8   0  10       53.06       47.68      3.23 o 
  -6   0  10       24.37       17.82      1.90 o 
  -4   0  10      289.11      232.32     10.67 o 
  -2   0  10      261.33      220.24     10.13 o 
   0   0  10      131.20      116.54      4.13 o 
   2   0  10      100.98       89.88      3.63 o 
   4   0  10      119.30       95.81      5.61 o 
 -10   1  10       11.50       10.52      3.07 o 
  -9   1  10       21.27       24.11      2.51 o 
  -8   1  10      190.98      161.87      6.65 o 
  -7   1  10        2.98        2.98      0.86 o 
  -6   1  10       73.35       63.30      2.70 o 
  -5   1  10       21.05       21.07      1.50 o 
  -4   1  10      286.62      246.81      8.01 o 
  -3   1  10      153.15      130.77      4.60 o 
  -2   1  10      117.78      105.52      3.95 o 
  -1   1  10       12.72       11.96      1.00 o 
   0   1  10      201.47      195.29      4.58 o 
   1   1  10       52.08       44.85      1.54 o 
   2   1  10      121.01      115.38      3.00 o 
   3   1  10       38.05       35.80      2.16 o 
   4   1  10      139.69      114.04      4.52 o 
   5   1  10        3.35        9.19      2.84 o 
  -9   2  10       24.39       32.24      2.86 o 
  -8   2  10       67.68       68.01      2.60 o 
  -7   2  10       25.14       25.46      1.79 o 
  -6   2  10       31.94       24.17      1.67 o 
  -5   2  10       64.86       61.09      2.71 o 
  -4   2  10      123.88      109.07      4.08 o 
  -3   2  10      156.45      143.45      4.10 o 
  -2   2  10       63.05       61.98      2.21 o 
  -1   2  10      109.51      102.01      3.14 o 
   0   2  10       53.19       49.84      3.40 o 
   1   2  10       31.15       32.61      1.34 o 
   2   2  10       53.18       49.29      1.72 o 
   3   2  10       48.20       50.35      2.63 o 
   4   2  10       31.11       31.70      2.25 o 
  -9   3  10       40.10       42.30      3.34 o 
  -8   3  10       22.99       19.43      1.32 o 
  -7   3  10       85.61       87.25      3.69 o 
  -6   3  10       37.68       33.88      2.07 o 
  -5   3  10       68.85       69.91      3.07 o 
  -4   3  10       30.47       29.97      1.58 o 
  -3   3  10       98.44       96.61      3.12 o 
  -2   3  10        9.58        8.78      0.99 o 
  -1   3  10       79.02       80.20      3.33 o 
   0   3  10       15.42       14.63      1.39 o 
   1   3  10       90.53       92.67      3.06 o 
   2   3  10       51.95       50.75      1.82 o 
   3   3  10       25.08       25.10      3.30 o 
   4   3  10       25.95       26.06      2.17 o 
  -8   4  10        5.13        6.39      1.73 o 
  -7   4  10      102.87      110.20      3.51 o 
  -6   4  10      109.57      114.01      5.93 o 
  -5   4  10       85.40      102.68      3.30 o 
  -4   4  10        0.17       -0.50      0.95 o 
  -3   4  10       15.18       14.71      1.60 o 
  -2   4  10        0.35       -0.62      1.14 o 
  -1   4  10      229.19      250.42      8.53 o 
   0   4  10      106.71      117.72      4.67 o 
   1   4  10      248.28      269.98      9.16 o 
   2   4  10       13.16       15.04      1.35 o 
   3   4  10       75.50       82.36      3.80 o 
  -6   5  10       10.49        9.25      2.02 o 
  -5   5  10       26.67       37.16      2.95 o 
  -4   5  10       13.29       14.90      1.97 o 
  -3   5  10       30.27       36.31      2.41 o 
  -2   5  10      116.22      125.85      5.56 o 
  -1   5  10       62.57       54.66      2.94 o 
   0   5  10       15.66       18.11      2.67 o 
   1   5  10       47.50       52.97      2.98 o 
  -9   0  11       90.28       78.57      4.70 o 
  -7   0  11      106.46       94.86      5.19 o 
  -5   0  11      155.95      134.17      6.72 o 
  -3   0  11       24.84       24.72      2.23 o 
  -1   0  11      453.10      382.90     16.97 o 
   1   0  11       39.51       35.23      1.98 o 
   3   0  11       95.72       93.35      5.49 o 
  -9   1  11      103.97       96.84      5.86 o 
  -8   1  11       17.89       15.30      2.43 o 
  -7   1  11       35.70       30.89      1.87 o 
  -6   1  11       81.25       72.51      3.04 o 
  -5   1  11      116.45       94.32      4.75 o 
  -4   1  11      186.71      157.51      5.48 o 
  -3   1  11      337.61      298.26      9.58 o 
  -2   1  11       86.88       72.09      2.98 o 
  -1   1  11      183.59      169.50      4.94 o 
   0   1  11       14.66       15.04      1.11 o 
   1   1  11       38.59       39.50      1.69 o 
   2   1  11       50.51       44.71      1.63 o 
   3   1  11       81.48       72.24      3.27 o 
   4   1  11       45.35       42.70      2.58 o 
  -9   2  11       17.81       19.86      1.70 o 
  -8   2  11       34.16       37.11      2.95 o 
  -7   2  11      110.18      102.11      4.00 o 
  -6   2  11       16.11       14.52      2.47 o 
  -5   2  11       52.21       48.51      2.44 o 
  -4   2  11       56.84       49.82      2.44 o 
  -3   2  11       83.78       76.13      3.19 o 
  -2   2  11       23.81       21.45      1.32 o 
  -1   2  11       88.47       79.83      2.65 o 
   0   2  11       15.58       12.50      1.39 o 
   1   2  11        9.53        8.74      0.99 o 
   2   2  11       71.49       73.95      2.27 o 
   3   2  11      125.52      125.16      4.89 o 
  -8   3  11       27.35       34.69      2.70 o 
  -7   3  11        8.58        8.55      0.98 o 
  -6   3  11       29.17       29.56      1.99 o 
  -5   3  11       75.15       67.93      3.11 o 
  -4   3  11      252.05      246.41      8.31 o 
  -3   3  11       32.70       31.24      1.65 o 
  -2   3  11        9.10        8.10      1.29 o 
  -1   3  11       69.68       70.59      2.58 o 
   0   3  11      256.53      272.73      7.43 o 
   1   3  11       34.81       40.63      2.74 o 
   2   3  11       78.03       81.83      2.90 o 
   3   3  11        3.60        2.47      1.99 o 
  -7   4  11        3.94        4.02      1.10 o 
  -6   4  11       27.87       37.47      2.24 o 
  -5   4  11        1.44        1.50      0.98 o 
  -4   4  11       47.33       49.52      2.67 o 
  -3   4  11        2.11        4.05      0.90 o 
  -2   4  11       90.41      102.63      3.45 o 
  -1   4  11       24.22       25.03      1.71 o 
   0   4  11      148.50      171.05      5.12 o 
   1   4  11       47.76       46.08      2.18 o 
   2   4  11       32.48       38.22      2.04 o 
  -5   5  11        5.94        7.05      2.05 o 
  -4   5  11       47.17       47.92      2.83 o 
  -3   5  11       10.22        6.83      1.89 o 
  -2   5  11      106.65      130.10      5.22 o 
  -1   5  11       18.02       15.27      1.88 o 
   0   5  11       77.95      100.53      6.07 o 
  -8   0  12       18.01       14.97      2.14 o 
  -6   0  12      105.54       86.20      4.94 o 
  -4   0  12      152.51      132.13      6.75 o 
  -2   0  12      300.61      272.20     12.51 o 
   0   0  12      145.24      136.09      6.94 o 
   2   0  12      154.66      137.41      7.26 o 
  -9   1  12        6.90        4.71      1.38 o 
  -8   1  12       25.49       22.09      2.47 o 
  -7   1  12       75.46       68.09      3.01 o 
  -6   1  12       76.62       63.75      2.88 o 
  -5   1  12       35.31       28.96      3.23 o 
  -4   1  12        3.60        3.50      0.93 o 
  -3   1  12      221.95      193.14      6.59 o 
  -2   1  12        9.64       11.05      1.26 o 
  -1   1  12       12.17        9.15      1.77 o 
   0   1  12       96.91       89.77      4.19 o 
   1   1  12       21.71       20.15      1.34 o 
   2   1  12      104.97      106.30      6.05 o 
   3   1  12       70.17       76.04      3.77 o 
  -8   2  12       73.75       65.01      3.66 o 
  -7   2  12       78.60       72.14      3.24 o 
  -6   2  12       80.20       70.56      3.16 o 
  -5   2  12       56.88       50.34      2.56 o 
  -4   2  12       10.49        7.80      1.20 o 
  -3   2  12       66.79       57.42      2.72 o 
  -2   2  12       39.03       33.41      2.84 o 
  -1   2  12       16.79       14.09      2.46 o 
   0   2  12       18.23       18.13      1.57 o 
   1   2  12       81.31       75.11      2.71 o 
   2   2  12       64.49       59.38      4.31 o 
  -7   3  12       44.28       47.46      2.64 o 
  -6   3  12       10.16       10.91      2.85 o 
  -5   3  12       70.19       71.41      3.69 o 
  -4   3  12       80.22       70.36      3.23 o 
  -3   3  12       72.26       66.94      3.12 o 
  -2   3  12       13.50       13.55      1.51 o 
  -1   3  12       69.33       73.84      2.72 o 
   0   3  12       19.79       20.17      2.19 o 
   1   3  12       90.91       94.39      3.25 o 
  -6   4  12        1.68        2.16      1.13 o 
  -5   4  12       48.28       46.25      5.71 o 
  -4   4  12        5.45        5.53      1.37 o 
  -3   4  12       38.83       42.14      2.48 o 
  -2   4  12        9.92       11.05      1.25 o 
  -1   4  12        7.40       12.87      1.77 o 
   0   4  12       53.02       57.40      3.40 o 
  -7   0  13       97.08       85.83      5.11 o 
  -5   0  13      679.47      564.93     24.91 o 
  -3   0  13       99.61       83.76      4.89 o 
  -1   0  13       81.92       76.41      4.65 o 
   1   0  13      151.64      135.42      7.08 o 
  -8   1  13        0.93       -0.23      1.42 o 
  -7   1  13       36.66       34.24      3.58 o 
  -6   1  13       38.81       32.48      2.09 o 
  -5   1  13       26.60       21.42      1.80 o 
  -4   1  13       14.84       12.44      1.37 o 
  -3   1  13      146.97      124.04      4.65 o 
  -2   1  13       14.71       12.71      1.41 o 
  -1   1  13       15.44       12.02      1.37 o 
   0   1  13       35.07       26.08      1.91 o 
   1   1  13       51.17       50.47      4.78 o 
  -7   2  13        1.42        2.70      1.11 o 
  -6   2  13       21.66       22.11      1.87 o 
  -5   2  13       75.66       67.47      4.45 o 
  -4   2  13       14.73       12.05      1.59 o 
  -3   2  13       45.68       42.07      3.74 o 
  -2   2  13       40.95       36.82      2.22 o 
  -1   2  13      114.04      107.87      4.26 o 
   0   2  13       97.18       83.10      3.58 o 
   1   2  13       11.90       10.26      1.20 o 
  -6   3  13       17.67       17.62      2.23 o 
  -5   3  13       19.84       19.88      1.88 o 
  -4   3  13       32.45       31.22      2.17 o 
  -3   3  13       30.52       27.89      2.02 o 
  -2   3  13       32.60       32.36      3.49 o 
  -1   3  13       14.77       15.18      1.64 o 
   0   3  13       19.00       19.19      1.52 o 
  -6   0  14       33.01       25.69      2.83 o 
  -4   0  14      188.48      155.49      8.01 o 
  -2   0  14      120.89      109.08      6.10 o 
   0   0  14       93.76       94.44      5.60 o 
  -6   1  14       52.68       46.66      2.59 o 
  -5   1  14       71.39       63.48      3.05 o 
  -4   1  14       60.94       53.76      2.73 o 
  -3   1  14        5.62        4.98      1.14 o 
  -2   1  14       67.65       65.78      3.06 o 
  -1   1  14       38.08       33.36      3.20 o 
  -5   2  14       42.32       36.49      2.35 o 
  -4   2  14       36.40       30.16      2.12 o 
  -3   2  14       17.47       14.48      1.63 o 
  -2   2  14       94.47       85.25      3.71 o 
  -1   2  14       33.28       29.19      2.77 o 
                                                 
